# Supplementary material for: (E)-2-{4-[1-(Hydroxyimino)ethyl]phenyl­iminomethyl}-6-methoxyphenol mono­hydrate
Source: Acta Crystallogr Sect E Struct Rep Online. 2009 Oct 17;65(Pt 11):o2764. doi: 10.1107/S1600536809042032 (PMC2971266; doi:10.1107/S1600536809042032)
Supplement: Supplementary file 2 [file e-65-o2764-Isup2.hkl]

# 
# h,k,l, Fc-squared, Fo-squared, sigma(Fo-squared) and status flag 
# 
data_I
_shelx_title ' 090716a in P-1' 
_shelx_refln_list_code          4 
_shelx_F_calc_maximum      168.64 
_exptl_crystal_F_000       320.00 
_reflns_d_resolution_high  0.8404 
 
loop_ 
 _symmetry_equiv_pos_as_xyz 
 'x, y, z' 
 '-x, -y, -z' 
 
_cell_length_a     8.1030 
_cell_length_b     8.3273 
_cell_length_c    12.4392 
_cell_angle_alpha  72.095 
_cell_angle_beta   80.012 
_cell_angle_gamma  69.454 
 
_shelx_F_squared_multiplier     1.000 
 
loop_ 
 _refln_index_h 
 _refln_index_k 
 _refln_index_l 
 _refln_F_squared_calc 
 _refln_F_squared_meas 
 _refln_F_squared_sigma 
 _refln_observed_status 
   1   0   0      340.81      346.35      4.37 o 
   2   0   0       39.85       34.71      1.90 o 
   3   0   0        9.40        5.26      1.50 o 
   4   0   0     1367.26     1468.11     22.94 o 
   5   0   0       40.54       42.23      3.61 o 
   6   0   0       69.00       87.36     11.20 o 
   7   0   0        5.98       12.60      6.23 o 
   8   0   0        7.49       -2.27      6.83 o 
   9   0   0        0.07       -9.85      6.93 o 
  -8   1   0        0.11       -3.89      6.21 o 
  -7   1   0        0.01       -1.93      5.36 o 
  -6   1   0        0.30       -2.90      4.49 o 
  -5   1   0       23.42       27.35      3.77 o 
  -4   1   0       60.10       50.03      2.61 o 
  -3   1   0        7.65       12.18      2.32 o 
  -2   1   0       16.95       22.52      1.39 o 
  -1   1   0     1016.62     1013.20     11.45 o 
   0   1   0      113.72      111.68      3.55 o 
   1   1   0     8529.05     7926.08     94.98 o 
   2   1   0     1152.65     1108.53     21.66 o 
   3   1   0     1216.99     1155.15     17.63 o 
   4   1   0       19.87       33.04      5.41 o 
   5   1   0      827.00      916.67     22.61 o 
   6   1   0        0.99        1.57      2.44 o 
   7   1   0        0.27        1.62      4.88 o 
   8   1   0        3.17        2.63      6.83 o 
   9   1   0        1.12       -2.49      8.14 o 
  -8   2   0        1.31       10.99      7.80 o 
  -7   2   0        0.20        0.10      5.87 o 
  -6   2   0        7.71       14.66      6.86 o 
  -5   2   0        0.72        3.91      4.88 o 
  -4   2   0       26.36       21.12      2.50 o 
  -3   2   0        0.37       -0.34      1.18 o 
  -2   2   0       46.88       45.81      2.71 o 
  -1   2   0     1787.50     1681.58     35.33 o 
   0   2   0      205.29      183.69      6.23 o 
   1   2   0      546.14      569.00     12.27 o 
   2   2   0      412.53      421.94      9.53 o 
   3   2   0      554.31      580.10     10.88 o 
   4   2   0       83.04       81.33      3.92 o 
   5   2   0       13.87       14.13      2.95 o 
   6   2   0       93.90       88.71      5.04 o 
   7   2   0        3.76        2.39      2.86 o 
   8   2   0        5.97        5.34      6.52 o 
   9   2   0        5.41        6.52      7.61 o 
  -7   3   0        2.86        1.98      5.94 o 
  -6   3   0        7.83        5.84      5.60 o 
  -5   3   0      147.43      126.07     11.16 o 
  -4   3   0       37.45       30.88      7.03 o 
  -3   3   0        2.90        3.40      2.08 o 
  -2   3   0        0.03       -0.38      1.48 o 
  -1   3   0        7.65       10.89      3.19 o 
   0   3   0        2.59       -0.02      1.42 o 
   1   3   0      863.85      874.41     19.08 o 
   2   3   0      611.79      613.65     14.15 o 
   3   3   0      110.68      105.50      4.10 o 
   4   3   0      129.71      122.07      4.98 o 
   5   3   0       17.80       19.98      4.01 o 
   6   3   0      102.92       89.97      6.48 o 
   7   3   0       62.54       72.92      5.70 o 
   8   3   0        0.04       -7.32      4.88 o 
   9   3   0        7.40        4.32      7.27 o 
  -6   4   0        0.83       -6.11      4.64 o 
  -5   4   0        3.02        1.47      5.34 o 
  -4   4   0      165.30      140.20     11.45 o 
  -3   4   0       24.27       15.69     11.04 o 
  -2   4   0       44.73       40.73      5.14 o 
  -1   4   0       12.76       12.39      3.86 o 
   0   4   0      193.24      190.21      8.67 o 
   1   4   0      246.16      268.35      6.47 o 
   2   4   0      165.87      156.40      6.45 o 
   3   4   0      102.55      103.79      4.29 o 
   4   4   0      128.34      126.57      8.86 o 
   5   4   0       13.08       13.53      3.16 o 
   6   4   0       33.18       37.29     12.25 o 
   7   4   0        0.29       -2.28      2.69 o 
   8   4   0        0.02       -2.64      3.92 o 
  -6   5   0        6.69        5.05      7.80 o 
  -5   5   0        2.55       -2.41      5.82 o 
  -4   5   0       14.59       17.05      7.03 o 
  -3   5   0       11.35        7.82      5.22 o 
  -2   5   0        1.37       -0.23      2.11 o 
  -1   5   0       66.19       60.75      6.23 o 
   0   5   0      216.64      220.56     10.55 o 
   1   5   0      509.17      575.57     10.54 o 
   2   5   0      166.31      165.43      7.51 o 
   3   5   0        0.02       -0.36      1.46 o 
   4   5   0      244.49      234.94      7.68 o 
   5   5   0      221.24      241.17      8.53 o 
   6   5   0       41.18       52.77      8.86 o 
   7   5   0        0.96        3.84      4.78 o 
   8   5   0        0.20       -0.22      4.35 o 
  -5   6   0        3.68       -1.28      5.58 o 
  -4   6   0        1.46        3.86      6.18 o 
  -3   6   0       14.19        5.05      5.34 o 
  -2   6   0        0.86        1.18      4.18 o 
  -1   6   0        1.59        0.58      3.67 o 
   1   6   0       14.86       14.72      2.85 o 
   2   6   0       35.02       37.31      5.43 o 
   3   6   0        5.65        3.64      3.22 o 
   4   6   0       42.72       49.18      4.97 o 
   5   6   0      246.57      248.45     14.95 o 
   6   6   0       62.02       65.05     10.60 o 
   7   6   0       11.52        9.85      6.54 o 
   8   6   0        1.78        1.62      5.72 o 
  -3   7   0        8.82       -1.69      6.06 o 
  -2   7   0        0.04       -6.47      4.83 o 
  -1   7   0        2.42       -2.27      4.47 o 
   0   7   0        1.43        5.38      3.12 o 
   1   7   0       19.52       25.38      6.30 o 
   2   7   0        0.04       -1.22      2.49 o 
   3   7   0        0.01       -1.93      4.44 o 
   4   7   0       42.63       48.99      9.83 o 
   5   7   0       26.68       48.56      9.97 o 
   6   7   0       14.95       17.89      7.41 o 
   7   7   0        0.01       -0.10      5.72 o 
   8   7   0        1.74        3.40      6.35 o 
  -2   8   0        0.17       -7.61      5.07 o 
  -1   8   0        0.78       -1.67      4.43 o 
   2   8   0       25.34       27.72      8.74 o 
   3   8   0        0.00       -3.89      5.48 o 
   4   8   0        1.75        3.86      6.13 o 
   5   8   0        1.02        0.17      6.28 o 
   6   8   0        0.68        1.21      6.76 o 
   7   8   0        5.60        3.91      7.24 o 
   1   9   0        6.23        4.35      7.70 o 
   2   9   0        2.85       -0.07      6.42 o 
   3   9   0        0.72       -1.40      6.79 o 
   4   9   0        1.19       -4.90      6.57 o 
   5   9   0        2.00        4.35      7.63 o 
  -4  -9   1        0.10       -2.90      7.05 o 
  -3  -9   1        0.13        4.35      7.17 o 
  -2  -9   1        6.66        6.40      7.32 o 
  -6  -8   1        3.67        1.01      6.62 o 
  -5  -8   1        5.27        6.98      6.91 o 
  -4  -8   1        4.02        2.05      5.87 o 
  -3  -8   1       11.58        4.64      7.03 o 
   0  -8   1        0.25       -3.23      7.03 o 
   1  -8   1       10.44       18.88      5.63 o 
  -7  -7   1       29.56       45.57     10.60 o 
  -6  -7   1       32.75       18.88      7.97 o 
  -5  -7   1        8.80       20.62      7.56 o 
  -4  -7   1        2.50       -1.30      4.61 o 
  -3  -7   1        1.04       -0.65      2.54 o 
  -2  -7   1        3.63        8.60      4.32 o 
  -1  -7   1        6.39       10.17      5.24 o 
   0  -7   1        6.22       11.14      3.51 o 
   2  -7   1        0.77       -2.92      4.73 o 
   3  -7   1        0.74       -6.76      5.00 o 
  -8  -6   1        6.37        9.90      6.86 o 
  -7  -6   1        2.11       -1.23      5.41 o 
  -6  -6   1       34.33       40.40      8.86 o 
  -5  -6   1     1151.02     1202.21     23.84 o 
  -4  -6   1       80.39       86.19      5.60 o 
  -3  -6   1        3.99        4.42      2.79 o 
  -2  -6   1        0.11       -1.01      2.41 o 
  -1  -6   1       94.14       86.59      6.93 o 
   0  -6   1        3.42        5.27      2.65 o 
   1  -6   1        3.81       -0.41      3.33 o 
   2  -6   1        3.70       -1.11      4.23 o 
   3  -6   1        0.48       -7.32      4.88 o 
   4  -6   1        0.04       -5.36      4.32 o 
  -8  -5   1        0.50        6.95      5.87 o 
  -7  -5   1        0.50        1.15      3.48 o 
  -6  -5   1      166.43      140.18      7.96 o 
  -5  -5   1       60.24       58.22      8.08 o 
  -4  -5   1      934.32      921.30     20.91 o 
  -3  -5   1        0.02       -0.81      1.52 o 
  -2  -5   1       39.43       46.77      5.55 o 
  -1  -5   1       99.16      107.74      6.93 o 
   0  -5   1      395.83      453.59     10.19 o 
   1  -5   1        1.14       -1.52      3.04 o 
   2  -5   1        4.97        5.24      4.71 o 
   3  -5   1        0.04        2.17      4.52 o 
   4  -5   1        0.60       -2.29      4.42 o 
   5  -5   1        2.09       -0.85      5.96 o 
  -9  -4   1        1.28        0.92      7.63 o 
  -8  -4   1        0.09        4.25      6.69 o 
  -7  -4   1        6.85        5.21      3.41 o 
  -6  -4   1       45.83       68.79     12.11 o 
  -5  -4   1      416.72      417.60     11.40 o 
  -4  -4   1       16.22       13.95      6.88 o 
  -3  -4   1        0.72       -1.17      1.35 o 
  -2  -4   1       24.56       27.89      3.96 o 
  -1  -4   1      183.00      181.95      7.99 o 
   1  -4   1      336.43      358.97     14.25 o 
   2  -4   1       15.67       15.04      3.89 o 
   3  -4   1        0.33       -0.29      4.03 o 
   4  -4   1        7.14        0.05      4.95 o 
   5  -4   1       26.47       18.42      7.65 o 
   6  -4   1        0.39       -0.75      5.60 o 
  -9  -3   1        8.78        9.08      8.33 o 
  -8  -3   1        8.22        5.60      6.62 o 
  -7  -3   1        1.54       -3.87      2.58 o 
  -6  -3   1       66.01       70.17      9.91 o 
  -5  -3   1       10.78        9.13      2.69 o 
  -4  -3   1       15.85       12.90      2.59 o 
  -3  -3   1      312.13      327.95      8.09 o 
  -2  -3   1     1867.50     1872.78     36.66 o 
  -1  -3   1       11.51       11.30      2.46 o 
   0  -3   1      154.10      138.22      6.64 o 
   1  -3   1      112.97      108.81      6.71 o 
   2  -3   1      286.46      252.92      7.09 o 
   3  -3   1       49.41       51.83      7.70 o 
   4  -3   1       87.47       92.12      8.74 o 
   5  -3   1       37.98       30.67      7.97 o 
   6  -3   1       38.55       24.80      7.97 o 
   7  -3   1        0.10       -4.44      6.40 o 
  -9  -2   1       24.15       32.31     11.08 o 
  -8  -2   1        8.08        9.61      7.61 o 
  -7  -2   1       12.36       24.99      7.53 o 
  -6  -2   1       10.92        4.83      2.69 o 
  -5  -2   1       31.90       29.82      5.42 o 
  -4  -2   1      230.38      233.67      7.01 o 
  -3  -2   1      103.98      100.21      4.00 o 
  -2  -2   1      264.62      282.06      8.38 o 
  -1  -2   1       39.39       39.31      2.63 o 
   0  -2   1      453.68      430.04     11.47 o 
   1  -2   1     1211.92     1221.48     27.50 o 
   2  -2   1      155.01      159.07      6.39 o 
   3  -2   1       19.73       19.85      3.45 o 
   4  -2   1        0.31        0.02      1.40 o 
   5  -2   1        0.07       -1.75      2.41 o 
   6  -2   1        1.04       -4.54      4.52 o 
   7  -2   1        0.90       -3.14      5.58 o 
   8  -2   1        1.26       -2.27      7.27 o 
  -9  -1   1        9.16       12.17      9.39 o 
  -8  -1   1       14.06       10.43      7.97 o 
  -7  -1   1        3.24        2.39      5.00 o 
  -6  -1   1        0.01        0.10      2.20 o 
  -5  -1   1        0.02       -0.45      1.73 o 
  -4  -1   1      357.61      395.34     15.38 o 
  -3  -1   1      177.79      180.73      5.16 o 
  -2  -1   1       70.01       58.07      2.53 o 
   0  -1   1        4.60        5.12      0.84 o 
   1  -1   1       40.87       38.99      2.16 o 
   2  -1   1       28.75       35.10      1.56 o 
   3  -1   1        1.30        1.87      1.19 o 
   4  -1   1        4.37        4.25      2.04 o 
   5  -1   1        6.31        8.14      2.74 o 
   6  -1   1        7.44        3.74      5.87 o 
   7  -1   1        0.75        0.22      6.11 o 
   8  -1   1        0.83       -4.88      6.28 o 
  -8   0   1        5.70       11.13      8.16 o 
  -7   0   1        0.05       -6.37      4.83 o 
  -6   0   1        2.57       -2.80      4.08 o 
  -5   0   1       56.94       68.41      7.88 o 
  -4   0   1        2.21        7.02      1.92 o 
  -3   0   1      384.31      403.51      8.08 o 
  -2   0   1       51.20       51.07      1.69 o 
  -1   0   1        2.33        1.03      0.48 o 
   0   0   1      141.80      143.03      2.35 o 
   1   0   1        0.97       -1.89      1.26 o 
   2   0   1     1192.51     1173.95     31.17 o 
   3   0   1        5.10        7.21      1.81 o 
   4   0   1       13.52       17.83      2.84 o 
   5   0   1      147.94      194.92      7.13 o 
   6   0   1        4.43        0.90      2.60 o 
   7   0   1        8.61        5.87      5.58 o 
   8   0   1        3.83       -0.17      6.81 o 
   9   0   1        1.80        1.30      6.98 o 
  -8   1   1       13.52       13.16      8.67 o 
  -7   1   1        0.24       -2.97      5.17 o 
  -6   1   1        0.66        0.41      4.15 o 
  -5   1   1        0.07       -2.61      3.11 o 
  -4   1   1       10.46        6.52      2.02 o 
  -3   1   1        1.76        3.17      1.07 o 
  -2   1   1        5.51        3.38      0.91 o 
  -1   1   1      405.07      400.83      7.35 o 
   0   1   1     1326.10     1379.00     18.97 o 
   1   1   1      495.01      519.91     11.30 o 
   2   1   1      430.39      429.09      7.74 o 
   3   1   1      278.02      252.88      6.38 o 
   4   1   1      199.39      218.37      6.59 o 
   5   1   1      233.73      219.36      7.44 o 
   6   1   1       14.62       12.62      3.32 o 
   7   1   1        4.98        4.66      5.12 o 
   8   1   1        5.02        7.61      7.12 o 
   9   1   1        2.74        7.70      8.02 o 
  -8   2   1       61.98       78.19     14.46 o 
  -7   2   1        0.48       -8.62      5.75 o 
  -6   2   1        1.46        1.30      5.34 o 
  -5   2   1       24.84       35.52      8.81 o 
  -4   2   1       44.12       39.15      3.99 o 
  -3   2   1      202.33      204.75      6.61 o 
  -2   2   1       55.07       50.45      3.01 o 
  -1   2   1     1725.82     1679.98     23.70 o 
   0   2   1       85.27       68.75      3.55 o 
   1   2   1      392.77      386.26      8.21 o 
   2   2   1      141.13      149.77      3.82 o 
   3   2   1     1184.48     1135.93     22.67 o 
   4   2   1       57.60       53.68      3.17 o 
   5   2   1       22.46       22.62      3.31 o 
   6   2   1        7.06        3.27      2.31 o 
   7   2   1       45.03       51.22      5.86 o 
   8   2   1        0.09       -1.79      5.60 o 
   9   2   1        1.61       -3.55      6.64 o 
  -7   3   1       42.35       50.44     11.37 o 
  -6   3   1        3.30       -1.18      5.00 o 
  -5   3   1        2.71        4.68      5.70 o 
  -4   3   1      181.16      173.49      6.95 o 
  -3   3   1      151.36      168.36      6.46 o 
  -2   3   1       90.61       84.81      4.21 o 
  -1   3   1       34.19       34.34      4.88 o 
   0   3   1        1.19       -0.36      1.52 o 
   1   3   1       36.03       38.00      1.42 o 
   2   3   1      709.75      734.22     15.29 o 
   3   3   1       47.79       43.49      2.75 o 
   4   3   1      285.84      281.31      7.63 o 
   5   3   1       84.69       79.38      4.45 o 
   6   3   1      126.37      120.58      6.00 o 
   7   3   1       33.55       47.38      7.80 o 
   8   3   1        4.91        5.82      3.68 o 
   9   3   1        0.32       -7.61      6.81 o 
  -6   4   1        1.39        2.39      6.33 o 
  -5   4   1        1.21       -2.46      5.05 o 
  -4   4   1        3.38       -0.80      3.91 o 
  -3   4   1        8.07        7.54      5.07 o 
  -2   4   1        0.24       -2.25      1.81 o 
  -1   4   1       90.89       77.37      6.33 o 
   0   4   1       17.60       12.87      3.16 o 
   1   4   1     1513.55     1785.53     31.04 o 
   2   4   1       71.37       61.35      4.27 o 
   3   4   1        8.42       13.00      2.09 o 
   4   4   1       17.14       24.99      5.40 o 
   5   4   1      320.74      290.07      8.75 o 
   6   4   1       60.54       61.22      5.19 o 
   7   4   1      228.75      210.25     12.39 o 
   8   4   1        1.11        1.23      4.27 o 
  -6   5   1        0.73        1.23      6.93 o 
  -5   5   1        0.29       -3.74      5.05 o 
  -4   5   1        0.00       -2.12      5.10 o 
  -3   5   1        1.36        0.58      2.63 o 
  -2   5   1        0.06       -2.94      1.96 o 
  -1   5   1        6.34        4.83      3.53 o 
   0   5   1       10.55       10.29      3.62 o 
   1   5   1       10.44       21.78      7.65 o 
   2   5   1      436.50      469.92     10.44 o 
   3   5   1       15.34       12.52      2.30 o 
   4   5   1        4.95        4.03      2.45 o 
   5   5   1       25.63       33.73      4.33 o 
   6   5   1     1312.30     1373.24     37.14 o 
   7   5   1       13.57       14.39      5.70 o 
  -5   6   1        0.54        4.90      7.32 o 
  -4   6   1        1.35       -1.42      5.53 o 
  -3   6   1       46.83       44.74      8.86 o 
  -2   6   1        1.97        1.77      2.80 o 
  -1   6   1        3.92       -1.76      3.62 o 
   0   6   1        0.86       -0.46      2.75 o 
   1   6   1        3.74        5.96      2.33 o 
   2   6   1        0.01       -1.61      1.84 o 
   3   6   1        0.00       -0.09      1.86 o 
   4   6   1        2.28        6.66      4.76 o 
   5   6   1        0.01       -1.40      4.20 o 
   6   6   1        5.50        1.45      4.73 o 
   7   6   1      264.55      219.86     14.27 o 
   8   6   1       25.99       29.94      7.99 o 
   9   6   1       11.69       28.40      9.13 o 
  -3   7   1        4.00        4.37      5.48 o 
  -2   7   1       18.24       21.44      7.29 o 
  -1   7   1        2.87       -2.80      4.47 o 
   1   7   1       16.34       18.67      3.21 o 
   2   7   1        2.85        4.30      4.64 o 
   3   7   1        1.60        0.46      4.59 o 
   4   7   1        0.50       -5.58      4.39 o 
   5   7   1        5.89        7.73      5.38 o 
   6   7   1        4.80       12.41      6.74 o 
   7   7   1       10.27        8.19      6.09 o 
   8   7   1        0.36       -2.63      6.83 o 
  -2   8   1       18.45       25.79      8.28 o 
   1   8   1      105.29      136.07     15.16 o 
   2   8   1        0.05       -6.52      5.34 o 
   3   8   1       38.68       40.08     10.09 o 
   4   8   1       10.84       12.75      7.08 o 
   5   8   1       18.08       21.44      7.68 o 
   6   8   1        0.04       -1.18      5.36 o 
   7   8   1       18.12       12.87      7.94 o 
   1   9   1       19.87       26.39      9.03 o 
   2   9   1       55.20       89.01     13.40 o 
   3   9   1        9.81       11.66      8.57 o 
   4   9   1        0.81        0.65      6.57 o 
   5   9   1        1.49        5.36      6.93 o 
   6   9   1       11.56       -2.54      6.71 o 
  -6  -8   2        0.19        1.81      6.45 o 
  -5  -8   2        0.09        1.88      6.83 o 
  -4  -8   2        8.16        4.81      6.93 o 
  -3  -8   2       10.93       12.60      7.51 o 
  -1  -8   2        1.18       -4.13      4.90 o 
   0  -8   2        5.18        7.08      6.64 o 
   1  -8   2        0.35        2.07      5.76 o 
  -7  -7   2        0.12        1.26      7.03 o 
  -6  -7   2       11.42       17.43      8.07 o 
  -5  -7   2        0.79        4.71      6.59 o 
  -4  -7   2       53.71       60.82      8.40 o 
  -3  -7   2       30.82       30.72      6.50 o 
  -2  -7   2        1.36       -1.18      3.33 o 
  -1  -7   2        0.74       -3.24      3.98 o 
   0  -7   2        0.54       -1.12      3.23 o 
   1  -7   2        0.00       -5.22      3.70 o 
   2  -7   2        0.08        3.40      5.65 o 
   3  -7   2        0.87       -1.76      5.82 o 
  -8  -6   2        0.04       -2.41      6.35 o 
  -7  -6   2        5.99        6.40      5.80 o 
  -6  -6   2        0.01       -2.42      2.79 o 
  -5  -6   2        1.84        1.20      2.99 o 
  -4  -6   2      138.79      143.87      6.98 o 
  -3  -6   2      418.44      414.07     15.14 o 
  -2  -6   2       43.98       47.04      7.00 o 
  -1  -6   2       23.07       23.01      5.41 o 
   0  -6   2       83.06       81.49      4.80 o 
   1  -6   2       47.85       69.01      6.81 o 
   2  -6   2       34.33       35.98      8.09 o 
   3  -6   2        3.54       -1.47      4.68 o 
   4  -6   2        0.64        1.88      6.47 o 
  -8  -5   2        0.03       -8.77      5.84 o 
  -7  -5   2        0.45       -0.75      3.25 o 
  -6  -5   2        5.37        7.73      3.33 o 
  -5  -5   2       27.95       34.88      4.77 o 
  -4  -5   2       14.89       15.16      4.03 o 
  -3  -5   2        0.35        0.46      2.25 o 
  -2  -5   2        0.06       -1.26      2.12 o 
  -1  -5   2      105.69      121.70      7.65 o 
   0  -5   2      193.22      197.45      6.69 o 
   1  -5   2       65.41       69.37      9.25 o 
   2  -5   2       25.78       20.04      5.84 o 
   3  -5   2        0.83       -2.46      4.27 o 
   4  -5   2        3.45        4.66      5.36 o 
   5  -5   2       20.65       18.50      8.69 o 
  -9  -4   2        4.20       -1.64      7.87 o 
  -8  -4   2        0.86       -0.80      6.47 o 
  -7  -4   2        6.47        6.82      3.87 o 
  -6  -4   2       45.97       49.53      5.79 o 
  -5  -4   2       56.04       52.80      5.39 o 
  -4  -4   2       20.04       17.58      3.17 o 
  -3  -4   2       39.12       38.32      3.79 o 
  -2  -4   2        8.98        7.41      2.70 o 
  -1  -4   2        2.11       -0.68      1.81 o 
   0  -4   2       45.10       52.53      4.03 o 
   1  -4   2        3.79        0.29      2.92 o 
   2  -4   2       70.40       68.14      6.95 o 
   3  -4   2        6.00        5.46      4.61 o 
   4  -4   2        2.66       -1.79      4.35 o 
   5  -4   2       22.82       23.88      7.85 o 
   6  -4   2       29.98       32.50      9.76 o 
  -9  -3   2       33.08       38.27     11.49 o 
  -8  -3   2       33.40       42.23      9.95 o 
  -7  -3   2       34.23       31.58      8.11 o 
  -6  -3   2        0.49       -0.83      2.39 o 
  -5  -3   2       29.42       25.32      3.91 o 
  -4  -3   2       47.41       45.74      3.69 o 
  -3  -3   2       79.25       80.63      5.12 o 
  -2  -3   2      635.27      572.67     15.21 o 
  -1  -3   2      128.52      129.72      6.25 o 
   0  -3   2      352.14      342.80      7.33 o 
   1  -3   2       50.23       43.83      4.52 o 
   2  -3   2      126.66      114.72      8.02 o 
   3  -3   2       15.59       14.30      4.95 o 
   4  -3   2        7.78        7.32      5.14 o 
   5  -3   2        0.03       -2.54      5.00 o 
   6  -3   2        1.04        2.75      6.25 o 
   7  -3   2       14.58       11.64      8.48 o 
  -9  -2   2        3.46        0.24      7.41 o 
  -8  -2   2       12.27       10.12      7.17 o 
  -7  -2   2       10.94        8.02      5.80 o 
  -6  -2   2        0.43       -0.95      2.08 o 
  -5  -2   2        2.23       -0.28      1.81 o 
  -4  -2   2      955.51     1112.41     19.16 o 
  -3  -2   2       34.76       38.58      2.65 o 
  -2  -2   2       70.22       71.77      4.15 o 
  -1  -2   2       49.40       44.96      3.21 o 
   0  -2   2       81.96       97.73      3.16 o 
   1  -2   2      768.46      752.91     19.44 o 
   2  -2   2      205.50      204.11      4.50 o 
   3  -2   2      128.84      126.17      4.97 o 
   4  -2   2        1.11       -1.11      2.50 o 
   5  -2   2       12.87       11.13      3.39 o 
   6  -2   2        7.36        4.54      5.82 o 
   7  -2   2        0.16       -4.30      5.87 o 
   8  -2   2        0.13       -4.11      6.79 o 
  -9  -1   2        3.87       18.28      9.51 o 
  -8  -1   2        2.77        1.16      6.23 o 
  -7  -1   2        5.26        7.44      5.65 o 
  -6  -1   2        0.16        0.53      4.39 o 
  -5  -1   2       68.68       68.09      3.96 o 
  -4  -1   2       26.17       35.53      4.59 o 
  -3  -1   2     3114.60     3363.28     52.48 o 
  -2  -1   2        2.01        0.99      1.28 o 
  -1  -1   2      600.54      611.21     13.91 o 
   0  -1   2      817.82      797.84     10.68 o 
   1  -1   2    28438.54    23345.53    786.23 o 
   2  -1   2      354.01      335.78      8.08 o 
   3  -1   2      335.26      341.05     14.96 o 
   4  -1   2       13.62       11.21      2.81 o 
   5  -1   2      133.68      132.95      6.35 o 
   6  -1   2        0.71        0.68      3.40 o 
   7  -1   2       11.34       12.48      6.93 o 
   8  -1   2        1.56       -6.98      5.87 o 
  -8   0   2        1.76       -3.96      7.22 o 
  -7   0   2       15.57        8.28      6.42 o 
  -6   0   2       19.67       21.08      6.28 o 
  -5   0   2       23.27       36.75      6.88 o 
  -4   0   2       20.45       18.15      2.37 o 
  -3   0   2       48.60       47.46      2.12 o 
  -2   0   2      679.08      708.56      9.13 o 
  -1   0   2       13.59       11.78      2.83 o 
   0   0   2      350.00      338.27      4.58 o 
   1   0   2       45.72       45.18      3.40 o 
   2   0   2    22950.22    19884.03    682.72 o 
   3   0   2        0.51        0.92      1.38 o 
   4   0   2      320.26      297.19     21.90 o 
   5   0   2       16.30       20.43      3.69 o 
   6   0   2      324.04      357.66     11.13 o 
   7   0   2        2.17        2.46      5.55 o 
   8   0   2        4.29        1.33      7.08 o 
   9   0   2        0.08        3.45      7.58 o 
  -8   1   2        4.71        7.41      7.87 o 
  -7   1   2        0.48       -5.55      5.07 o 
  -6   1   2        0.22       -2.66      4.11 o 
  -5   1   2       15.85       14.71      3.22 o 
  -4   1   2       53.24       58.88      2.44 o 
  -3   1   2      412.49      393.28      6.33 o 
  -2   1   2      151.58      153.58      5.13 o 
  -1   1   2      374.70      351.58      7.08 o 
   0   1   2      990.79     1045.87     11.42 o 
   1   1   2      788.21      796.72     11.17 o 
   2   1   2      111.95      116.43      3.56 o 
   3   1   2       28.83       31.49      2.96 o 
   4   1   2        0.11        0.10      1.59 o 
   5   1   2       30.46       29.77      4.88 o 
   6   1   2        2.09        3.57      2.58 o 
   7   1   2      157.31      158.36      7.66 o 
   8   1   2        2.02       -1.04      6.09 o 
   9   1   2        0.53       -2.08      6.79 o 
  -8   2   2      163.48      167.56     15.91 o 
  -7   2   2       22.10       23.33      9.15 o 
  -6   2   2       10.34       18.81      6.98 o 
  -5   2   2        4.21        4.75      2.77 o 
  -4   2   2      305.48      326.36      9.66 o 
  -3   2   2        1.86        5.95      4.04 o 
  -2   2   2       28.95       35.15      4.60 o 
  -1   2   2        0.45       -0.26      0.71 o 
   0   2   2      252.52      255.46      5.23 o 
   1   2   2      852.27      794.15     17.27 o 
   2   2   2      232.78      226.23      4.83 o 
   3   2   2      708.41      648.85     11.54 o 
   4   2   2      183.64      179.94      5.92 o 
   5   2   2      103.64      103.93      5.02 o 
   6   2   2       36.94       34.03      4.34 o 
   7   2   2        9.49        3.94      3.09 o 
   8   2   2        0.59       -0.43      6.21 o 
   9   2   2        0.18       -1.01      7.03 o 
  -7   3   2       77.14       76.21     13.88 o 
  -6   3   2       28.64       32.41      9.71 o 
  -5   3   2       14.58       14.27      3.78 o 
  -4   3   2        3.73        0.88      2.41 o 
  -3   3   2      850.62      860.38     17.27 o 
  -2   3   2      199.27      186.29      6.63 o 
  -1   3   2       26.62       25.47      5.73 o 
   0   3   2       48.79       40.14      2.33 o 
   1   3   2      156.95      153.37      3.84 o 
   2   3   2       13.05       11.16      1.08 o 
   3   3   2       74.21       65.59      5.23 o 
   4   3   2        2.97        1.30      1.52 o 
   5   3   2       31.74       43.11      9.57 o 
   6   3   2       31.28       31.42      4.27 o 
   7   3   2       14.28       16.70      3.83 o 
   8   3   2        7.29       13.85      8.14 o 
  -6   4   2        6.11        2.49      6.81 o 
  -5   4   2       15.91       18.76      7.20 o 
  -4   4   2       16.33       23.51      8.78 o 
  -3   4   2        0.34       -1.24      2.55 o 
  -2   4   2      310.55      318.33     10.59 o 
  -1   4   2        8.60        3.95      2.06 o 
   0   4   2        0.00       -1.90      1.27 o 
   1   4   2       71.23       72.87      3.16 o 
   2   4   2      899.76      987.66     15.44 o 
   3   4   2      480.77      566.64     10.61 o 
   4   4   2       86.89       73.20      3.69 o 
   5   4   2        0.83       -0.37      1.88 o 
   6   4   2       16.18       18.12      5.48 o 
   7   4   2        7.96        9.93      3.45 o 
   8   4   2        0.21       -3.62      3.69 o 
  -6   5   2        2.08       -9.45      6.30 o 
  -5   5   2        0.88       -2.12      5.17 o 
  -4   5   2       16.88        4.59      5.82 o 
  -3   5   2        0.00       -3.06      2.52 o 
  -2   5   2      137.83      134.44      9.19 o 
  -1   5   2       46.10       50.64      5.05 o 
   0   5   2       27.11       37.31      4.00 o 
   1   5   2      349.47      352.81     13.84 o 
   2   5   2      286.84      291.66      7.31 o 
   3   5   2      471.70      511.18     10.36 o 
   4   5   2       26.63       32.56      3.85 o 
   5   5   2       23.43       14.95      5.22 o 
   6   5   2      277.27      245.07     13.52 o 
   7   5   2      183.58      184.46     11.78 o 
   8   5   2        0.95        2.70      4.90 o 
   9   5   2        0.00        3.60      5.58 o 
  -5   6   2        0.88        1.30      6.64 o 
  -4   6   2        0.06       -3.79      5.46 o 
  -3   6   2       31.72       24.63      7.34 o 
  -2   6   2       22.47       26.02      5.24 o 
  -1   6   2        0.62       -1.08      2.39 o 
   0   6   2        2.88        1.57      2.51 o 
   1   6   2        5.45        6.91      2.04 o 
   2   6   2       31.43       35.31      3.88 o 
   3   6   2        0.12       -1.50      3.33 o 
   4   6   2        4.23        6.54      4.78 o 
   5   6   2       13.30       14.10      5.63 o 
   6   6   2       19.97       10.72      5.94 o 
   7   6   2       66.53       65.03     10.46 o 
   8   6   2        5.77       13.35      6.66 o 
   9   6   2        1.16       -5.60      6.01 o 
  -3   7   2        2.53        2.56      6.16 o 
  -2   7   2       90.50       90.45      9.56 o 
  -1   7   2        3.34        2.38      3.24 o 
   0   7   2        0.00       -1.19      2.81 o 
   1   7   2        1.03        4.44      4.25 o 
   2   7   2        4.97        3.77      4.97 o 
   3   7   2       51.03       71.11     10.26 o 
   4   7   2        2.85        1.35      4.52 o 
   5   7   2        0.04       -1.26      4.42 o 
   6   7   2       16.89       10.67      6.37 o 
   7   7   2        9.12       12.80      6.40 o 
   8   7   2        0.13       -2.32      5.24 o 
  -1   8   2      103.42       81.52     11.04 o 
   0   8   2        1.95        3.65      5.70 o 
   1   8   2        0.18       -4.06      4.83 o 
   2   8   2       10.41        5.82      6.66 o 
   3   8   2       23.56       31.46      8.21 o 
   4   8   2       20.86       23.54      7.51 o 
   5   8   2        7.64       10.00      6.74 o 
   6   8   2        0.09       -3.74      5.67 o 
   7   8   2       18.35       21.66      8.38 o 
   1   9   2        6.14        0.58      7.12 o 
   2   9   2        4.73        1.28      6.23 o 
   3   9   2        0.01        0.89      6.71 o 
   4   9   2        1.57        8.74      7.05 o 
   5   9   2        2.76        1.38      6.62 o 
   6   9   2        0.25        1.59      6.50 o 
  -5  -8   3        1.72       -5.07      6.47 o 
  -4  -8   3       14.67       11.59      7.22 o 
  -2  -8   3        0.78        0.70      4.90 o 
  -1  -8   3        0.02       -0.27      6.16 o 
   0  -8   3        0.75       -2.41      5.63 o 
  -7  -7   3       10.28       -6.25      6.91 o 
  -6  -7   3        7.45       11.04      7.63 o 
  -5  -7   3       53.09       70.14      9.19 o 
  -4  -7   3      311.43      299.83     11.21 o 
  -3  -7   3       12.27       20.31      6.04 o 
  -2  -7   3        2.36       -0.70      4.25 o 
  -1  -7   3        1.61        6.33      5.12 o 
   0  -7   3        9.61        1.76      6.25 o 
   1  -7   3        0.01       -2.70      4.41 o 
   2  -7   3        0.25        0.51      8.07 o 
  -7  -6   3       24.09       41.25      6.88 o 
  -6  -6   3        2.47        6.19      3.93 o 
  -5  -6   3       45.89       51.87      6.74 o 
  -4  -6   3       41.54       48.85      7.34 o 
  -3  -6   3      871.36      891.87     25.55 o 
  -2  -6   3       33.94       37.31      6.76 o 
  -1  -6   3       10.60        5.55      4.11 o 
   0  -6   3       19.14       30.93      4.93 o 
   1  -6   3       82.93      100.06      8.41 o 
   2  -6   3        0.01       -3.86      4.01 o 
   3  -6   3        0.19        0.97      5.65 o 
   4  -6   3        0.01       -1.91      6.18 o 
  -8  -5   3        1.33        3.72      7.49 o 
  -7  -5   3        2.66        3.50      3.65 o 
  -6  -5   3       10.89        9.65      4.60 o 
  -5  -5   3        3.22        3.08      2.87 o 
  -4  -5   3      262.42      258.18     11.71 o 
  -3  -5   3        7.57       12.15      3.72 o 
  -2  -5   3      166.97      148.70      8.55 o 
  -1  -5   3       11.60       17.36      4.68 o 
   0  -5   3        1.25       -1.65      2.00 o 
   1  -5   3        3.81        8.77      3.22 o 
   2  -5   3      168.70      186.25     12.53 o 
   3  -5   3        3.89        2.51      4.59 o 
   4  -5   3        0.47        0.17      5.72 o 
   5  -5   3        0.21       -2.90      6.16 o 
  -8  -4   3        2.58        1.79      6.95 o 
  -7  -4   3        7.54        6.88      5.65 o 
  -6  -4   3        0.57        2.23      2.79 o 
  -5  -4   3       22.94       19.96      3.97 o 
  -4  -4   3       43.32       50.11      6.17 o 
  -3  -4   3       77.94       82.03      5.82 o 
  -2  -4   3       47.41       45.98      5.84 o 
  -1  -4   3      238.66      238.72     10.43 o 
   0  -4   3        4.72        4.73      2.20 o 
   2  -4   3       13.95       10.60      4.90 o 
   3  -4   3        0.00       -0.63      4.11 o 
   4  -4   3        2.25       -0.75      4.76 o 
   5  -4   3       10.33       11.88      6.79 o 
   6  -4   3        6.87       -4.25      6.98 o 
  -8  -3   3       27.82       41.10     10.79 o 
  -7  -3   3       34.18       34.00      8.35 o 
  -6  -3   3        0.08       -0.14      2.53 o 
  -5  -3   3        2.97       -0.15      2.02 o 
  -4  -3   3       81.14       85.68      4.68 o 
  -3  -3   3       17.89       27.77      4.25 o 
  -2  -3   3        6.64       10.12      2.85 o 
  -1  -3   3       11.79       13.69      3.55 o 
   0  -3   3      164.27      143.65      4.76 o 
   1  -3   3        1.50        2.75      2.99 o 
   2  -3   3      181.16      189.14     10.53 o 
   3  -3   3        1.49        0.99      3.50 o 
   4  -3   3       12.92        5.93      4.02 o 
   5  -3   3        0.58        2.05      3.38 o 
   6  -3   3        2.30       -4.30      5.36 o 
   7  -3   3        2.43       -0.39      6.54 o 
  -8  -2   3        9.02        9.71      7.34 o 
  -7  -2   3       76.47       76.98     11.93 o 
  -6  -2   3        2.14        5.60      4.35 o 
  -5  -2   3       67.11       63.81      4.20 o 
  -4  -2   3       68.95       61.44      3.83 o 
  -3  -2   3       94.21      117.52      6.64 o 
  -2  -2   3      551.66      524.18     14.44 o 
  -1  -2   3      317.72      287.01      9.61 o 
   0  -2   3       63.02       55.35      2.57 o 
   1  -2   3        4.61        8.43      2.16 o 
   2  -2   3       51.23       50.82      5.90 o 
   3  -2   3      103.55      108.80      5.59 o 
   4  -2   3        7.83        5.48      2.93 o 
   5  -2   3        0.02        1.07      3.19 o 
   6  -2   3        0.82       -2.51      5.36 o 
   7  -2   3        1.11       -0.05      5.75 o 
  -8  -1   3       10.71       11.86      8.02 o 
  -7  -1   3       25.28       36.63      9.49 o 
  -6  -1   3        1.75       -1.26      3.91 o 
  -5  -1   3       24.84       29.00      3.60 o 
  -4  -1   3      187.76      186.42      6.11 o 
  -3  -1   3       10.76        9.58      1.98 o 
  -2  -1   3     1489.10     1367.50     29.10 o 
  -1  -1   3       24.25       25.96      3.14 o 
   0  -1   3       19.04       20.91      4.66 o 
   1  -1   3      404.87      398.19      8.65 o 
   2  -1   3      155.99      189.84      6.09 o 
   3  -1   3      219.12      200.83      6.95 o 
   4  -1   3        7.84        5.55      2.38 o 
   5  -1   3        3.43        2.16      4.73 o 
   6  -1   3       11.58        9.94      3.86 o 
   7  -1   3        0.01       -4.90      5.00 o 
   8  -1   3        2.77        3.09      7.12 o 
  -8   0   3       24.70       24.68      9.78 o 
  -7   0   3       47.31       47.59     10.53 o 
  -6   0   3        0.85       -1.91      4.25 o 
  -5   0   3        1.45       -1.98      3.38 o 
  -4   0   3        1.12       -0.34      1.33 o 
  -3   0   3        2.11        0.44      0.98 o 
  -2   0   3       62.21       65.19      3.37 o 
  -1   0   3       77.87       79.48      2.92 o 
   0   0   3       33.33       29.16      1.33 o 
   1   0   3      165.01      160.61      2.55 o 
   2   0   3       31.09       32.33      6.82 o 
   3   0   3       42.75       44.83      3.06 o 
   4   0   3       25.60       29.67      7.09 o 
   5   0   3       10.43       13.14      3.19 o 
   6   0   3       41.87       50.68      5.89 o 
   7   0   3        8.17       11.12      4.10 o 
   8   0   3        0.00       -2.22      6.16 o 
  -8   1   3        0.15       -1.62      6.52 o 
  -7   1   3      125.30      120.04     12.29 o 
  -6   1   3       10.75       10.55      5.92 o 
  -5   1   3        8.02        7.01      2.85 o 
  -4   1   3       12.33       13.89      2.91 o 
  -3   1   3        8.53        5.16      1.95 o 
  -2   1   3       41.91       40.75      2.77 o 
  -1   1   3      240.41      236.45      4.12 o 
   0   1   3      356.22      345.61      5.17 o 
   1   1   3      251.85      265.00      4.23 o 
   2   1   3      727.68      719.98     11.79 o 
   3   1   3      271.53      274.12     10.97 o 
   4   1   3       12.72        8.72      2.30 o 
   5   1   3       21.51       24.05      3.61 o 
   6   1   3        6.65        9.67      3.20 o 
   7   1   3       23.41       20.73      4.85 o 
   8   1   3        7.41        0.56      5.77 o 
   9   1   3        0.11        0.22      6.04 o 
  -7   2   3        2.45       -3.11      5.84 o 
  -6   2   3      218.72      234.90      9.68 o 
  -5   2   3        0.18       -2.21      2.14 o 
  -4   2   3       19.54       22.52      3.78 o 
  -3   2   3      489.05      475.46     11.56 o 
  -2   2   3      844.83      912.30     16.48 o 
  -1   2   3      948.29      952.23     17.94 o 
   0   2   3      565.44      567.76      7.84 o 
   1   2   3     1944.48     1931.71     26.55 o 
   2   2   3      636.12      644.06     16.55 o 
   3   2   3      182.46      163.75      4.91 o 
   4   2   3        7.82        7.69      3.49 o 
   5   2   3      334.50      337.37     14.44 o 
   6   2   3       75.55       68.74      4.73 o 
   7   2   3        3.54        0.66      2.87 o 
   8   2   3        4.08       -3.56      3.52 o 
   9   2   3        5.62        7.61      8.14 o 
  -7   3   3       20.25       29.48     10.07 o 
  -6   3   3       21.55       26.71      8.57 o 
  -5   3   3        8.16        4.67      3.44 o 
  -4   3   3       31.83       32.88      6.37 o 
  -3   3   3        3.52        1.19      2.11 o 
  -2   3   3       72.29       86.87      2.95 o 
  -1   3   3        7.24       10.47      1.62 o 
   0   3   3      381.21      383.96      7.85 o 
   1   3   3       10.48        9.69      1.37 o 
   2   3   3     1498.44     1593.61     32.98 o 
   3   3   3        0.01       -0.18      1.08 o 
   4   3   3      288.90      278.83      7.78 o 
   5   3   3        3.81        2.89      2.20 o 
   6   3   3       31.94       32.65      4.44 o 
   7   3   3       32.84       42.34     12.62 o 
   8   3   3      120.78      131.70     11.25 o 
  -6   4   3        2.88       -3.28      6.33 o 
  -5   4   3        0.01        0.22      5.10 o 
  -4   4   3        0.19        0.87      2.69 o 
  -3   4   3       13.38       10.10      5.08 o 
  -2   4   3       29.67       33.35      4.01 o 
  -1   4   3       13.38       22.33      4.44 o 
   0   4   3        8.07        7.50      1.93 o 
   1   4   3        5.69        3.72      3.50 o 
   2   4   3        2.24        1.35      1.74 o 
   3   4   3      753.34      812.53     13.20 o 
   4   4   3       49.24       47.86      6.66 o 
   5   4   3       25.04       22.54      4.55 o 
   6   4   3       13.89        7.22      4.06 o 
   7   4   3      448.67      454.79     18.54 o 
   8   4   3       15.19       10.12      5.36 o 
   9   4   3       55.04       69.23     10.55 o 
  -6   5   3        4.39        4.44      7.03 o 
  -5   5   3        0.51       -4.71      5.29 o 
  -4   5   3       31.93       37.50     11.34 o 
  -3   5   3        0.98        1.85      2.54 o 
  -2   5   3       73.02       69.32      4.82 o 
  -1   5   3       52.71       45.59      4.57 o 
   0   5   3        0.41       -0.83      1.71 o 
   1   5   3       55.56       55.51      3.36 o 
   2   5   3        4.12       10.02      1.89 o 
   3   5   3       52.99       53.65      7.24 o 
   4   5   3       80.45       87.41      7.17 o 
   5   5   3        9.24        9.25      4.54 o 
   6   5   3        0.30       -3.14      3.43 o 
   7   5   3       15.35        9.18      5.43 o 
   8   5   3      441.01      424.26     19.44 o 
   9   5   3        1.71        0.24      5.67 o 
  -5   6   3        3.87        2.08      6.45 o 
  -4   6   3        0.14       -3.24      5.41 o 
  -3   6   3       28.69       32.30     11.55 o 
  -2   6   3        1.44        1.25      3.12 o 
  -1   6   3      128.33      127.87      6.51 o 
   0   6   3        6.34        1.72      2.34 o 
   1   6   3       67.44       59.82      4.08 o 
   2   6   3       99.45      102.48      7.92 o 
   3   6   3       44.80       60.63      8.52 o 
   4   6   3       24.89       22.46      5.89 o 
   5   6   3       17.28       18.38      5.70 o 
   6   6   3        0.00       -1.16      4.08 o 
   7   6   3        3.67       -1.76      4.18 o 
   8   6   3        3.27       -2.17      4.95 o 
   9   6   3       14.84        9.20      6.37 o 
  -3   7   3       35.93       32.67      9.22 o 
  -2   7   3      428.88      428.04     13.58 o 
  -1   7   3       19.57       10.18      3.74 o 
   0   7   3       26.71       34.55      6.91 o 
   1   7   3        6.09        2.49      3.94 o 
   2   7   3      101.19      106.01     11.61 o 
   3   7   3        0.98       -1.47      3.86 o 
   4   7   3       57.39       60.95      9.90 o 
   5   7   3       14.12       14.78      6.13 o 
   6   7   3       37.11       48.00      9.10 o 
   7   7   3       10.84       10.02      5.96 o 
   8   7   3        4.13       -0.75      5.38 o 
  -1   8   3      171.11      138.82     10.79 o 
   1   8   3        5.49       13.23      6.30 o 
   2   8   3       46.43       55.85      9.76 o 
   3   8   3      186.61      180.72     12.99 o 
   4   8   3        4.13        4.11      5.67 o 
   5   8   3       12.58        9.42      6.33 o 
   6   8   3        0.24       -0.82      5.58 o 
   7   8   3        1.25       -6.88      4.59 o 
   0   9   3        6.24        5.46      5.29 o 
   1   9   3        0.00        0.75      6.25 o 
   2   9   3        0.15       -5.17      5.46 o 
   3   9   3       15.78       19.58      7.58 o 
   4   9   3       56.46       44.02     10.43 o 
   5   9   3        4.95        3.40      6.66 o 
   6   9   3        1.06       -6.42      5.51 o 
  -4  -8   4        0.00        2.46      6.64 o 
  -3  -8   4        2.32       -2.63      5.22 o 
  -2  -8   4        9.94       10.75      6.64 o 
  -1  -8   4        3.15       -8.33      5.55 o 
  -6  -7   4       12.65       12.70      8.60 o 
  -5  -7   4        0.43       -1.15      4.03 o 
  -4  -7   4       11.62        8.57      4.88 o 
  -3  -7   4        3.67        9.78      5.07 o 
  -2  -7   4      124.87      127.81     10.09 o 
  -1  -7   4       35.93       49.26      9.25 o 
   0  -7   4        1.02       -6.54      4.68 o 
   1  -7   4        6.38       10.85      8.37 o 
   2  -7   4        2.16       -1.84      5.03 o 
  -7  -6   4        7.64       10.16      5.10 o 
  -6  -6   4        0.29       -0.56      3.74 o 
  -5  -6   4        0.34       -4.03      3.12 o 
  -4  -6   4        6.91        6.06      4.23 o 
  -3  -6   4       13.06       15.50      5.34 o 
  -2  -6   4       22.74       22.87      5.99 o 
  -1  -6   4      117.43      133.05      9.85 o 
   0  -6   4        0.04       -1.18      4.23 o 
   1  -6   4       40.76       49.68      7.78 o 
   2  -6   4       12.24       12.06      5.05 o 
   3  -6   4       11.28        8.33      6.23 o 
  -8  -5   4        0.34       -4.97      5.99 o 
  -7  -5   4        6.15        7.05      8.62 o 
  -6  -5   4       11.93       22.86      4.96 o 
  -5  -5   4        0.27       -2.60      2.47 o 
  -4  -5   4        1.07       -1.84      2.97 o 
  -3  -5   4       45.67       52.33      6.98 o 
  -2  -5   4        0.15       -1.74      2.90 o 
  -1  -5   4        9.66        8.67      4.15 o 
   0  -5   4        3.69        5.22      4.11 o 
   1  -5   4       10.86       12.25      3.93 o 
   3  -5   4       17.75       19.34      7.20 o 
   4  -5   4        6.51        4.56      5.92 o 
   5  -5   4        0.38       -1.45      6.64 o 
  -8  -4   4       28.18       40.78     10.77 o 
  -7  -4   4       51.28       65.56     11.32 o 
  -6  -4   4       54.23       65.13      7.04 o 
  -5  -4   4        0.36       -0.24      2.18 o 
  -4  -4   4      129.41      119.67      7.97 o 
  -3  -4   4      166.06      153.36      8.50 o 
  -2  -4   4        1.23       -0.46      2.12 o 
  -1  -4   4       59.31       68.41      5.87 o 
   0  -4   4        3.54        8.02      3.67 o 
   1  -4   4       26.98       34.33     13.09 o 
   2  -4   4       14.49       20.60      6.40 o 
   3  -4   4        0.02       -0.97      4.03 o 
   4  -4   4        2.66        0.05      5.02 o 
   5  -4   4        0.08       -3.57      5.29 o 
   6  -4   4        0.36       -2.25      6.01 o 
  -8  -3   4        0.04        6.09      7.15 o 
  -7  -3   4       41.02       25.91      7.73 o 
  -6  -3   4       38.43       34.68      5.03 o 
  -5  -3   4        3.48       -0.91      2.30 o 
  -4  -3   4        4.72        0.94      2.54 o 
  -3  -3   4      189.14      203.13      9.37 o 
  -2  -3   4        7.33        8.48      2.97 o 
  -1  -3   4       54.01       59.26      4.90 o 
   0  -3   4      153.45      146.43      8.09 o 
   1  -3   4        3.33        3.77      2.17 o 
   2  -3   4      188.91      208.22     11.47 o 
   3  -3   4       12.64       11.59      4.67 o 
   4  -3   4       37.44       24.89      4.74 o 
   5  -3   4        0.58       -0.51      3.65 o 
   6  -3   4        0.00        3.94      6.64 o 
   7  -3   4        0.09       -2.80      7.44 o 
  -8  -2   4        6.89       16.08      7.85 o 
  -7  -2   4       27.22       32.48      9.25 o 
  -6  -2   4        3.83        0.05      4.03 o 
  -5  -2   4       16.51       10.68      2.89 o 
  -4  -2   4        4.67        5.39      2.23 o 
  -3  -2   4       11.87        6.52      2.73 o 
  -2  -2   4     1475.66     1484.13     32.33 o 
  -1  -2   4        8.15       12.12      2.92 o 
   0  -2   4      275.46      262.50     10.02 o 
   1  -2   4      335.08      401.11      7.41 o 
   2  -2   4     1523.16     1594.20     26.45 o 
   3  -2   4        8.88       14.30      3.51 o 
   4  -2   4      105.22       98.17      6.01 o 
   5  -2   4       12.74       12.60      4.13 o 
   6  -2   4        5.55        1.11      4.04 o 
   7  -2   4        0.74        3.91      6.93 o 
  -8  -1   4        0.46        4.61      7.34 o 
  -7  -1   4        0.32        0.46      5.46 o 
  -6  -1   4       27.68       49.36      9.08 o 
  -5  -1   4       84.59       69.93      7.22 o 
  -4  -1   4      112.83      104.78      4.71 o 
  -3  -1   4      215.14      273.03     11.20 o 
  -2  -1   4      342.40      337.77     11.32 o 
  -1  -1   4     2309.47     2268.52     44.12 o 
   0  -1   4      288.39      281.62      6.99 o 
   1  -1   4        3.20        1.92      1.16 o 
   2  -1   4       14.01        5.90      2.19 o 
   3  -1   4     7240.42     7028.47     89.30 o 
   4  -1   4      164.67      165.27      7.09 o 
   5  -1   4        0.24       -1.95      2.50 o 
   6  -1   4        0.48        0.64      2.96 o 
   7  -1   4       64.61       82.70     12.87 o 
   8  -1   4        0.64        3.65      7.17 o 
  -8   0   4        0.47       -1.26      6.76 o 
  -7   0   4        8.91        9.06      6.54 o 
  -6   0   4        0.97        5.12      5.24 o 
  -5   0   4       13.32        2.90      4.27 o 
  -4   0   4       30.26       28.08      3.32 o 
  -3   0   4      100.55      102.18      3.30 o 
  -2   0   4      596.80      580.89     11.46 o 
  -1   0   4      128.65      120.72      5.02 o 
   0   0   4      225.09      219.39      4.33 o 
   1   0   4        2.44        2.98      0.73 o 
   2   0   4       59.53       53.89      1.96 o 
   3   0   4       19.40       18.83      2.84 o 
   4   0   4      852.32      852.54     17.53 o 
   5   0   4        2.66        1.14      2.20 o 
   6   0   4       68.98       66.34      7.99 o 
   7   0   4        2.52       -2.13      3.10 o 
   8   0   4       64.90       84.49     12.92 o 
  -8   1   4        0.95       -3.72      7.17 o 
  -7   1   4      304.95      307.54     19.61 o 
  -6   1   4       11.46       12.29      6.28 o 
  -5   1   4        1.39        0.00      2.59 o 
  -4   1   4        0.00       -1.40      1.70 o 
  -3   1   4       89.85       79.11      4.40 o 
  -2   1   4       13.13        9.90      2.17 o 
  -1   1   4       33.30       29.04      1.64 o 
   0   1   4        2.26        2.24      0.89 o 
   1   1   4      122.78      131.96      3.10 o 
   2   1   4     1018.09     1036.72     14.82 o 
   3   1   4       57.35       60.30      3.29 o 
   4   1   4       68.43       71.41      7.09 o 
   5   1   4        6.74        5.84      2.55 o 
   6   1   4       10.66       15.01      3.61 o 
   7   1   4        6.52        2.80      3.70 o 
   8   1   4        0.26        0.96      3.92 o 
   9   1   4       13.29        5.63      7.51 o 
  -7   2   4        4.45        1.52      6.18 o 
  -6   2   4      484.97      535.52     15.57 o 
  -5   2   4       62.31       71.06      9.28 o 
  -4   2   4      125.96      133.33      6.50 o 
  -3   2   4       12.07        9.48      2.59 o 
  -2   2   4     1729.06     2013.81     30.19 o 
  -1   2   4      191.48      198.67      4.06 o 
   0   2   4       10.86       12.74      1.45 o 
   1   2   4      203.89      222.80      7.11 o 
   2   2   4        9.05       10.77      1.17 o 
   3   2   4        4.93        5.18      1.50 o 
   4   2   4      284.39      293.32      8.01 o 
   5   2   4      120.59      116.06      5.50 o 
   6   2   4        5.41        5.31      2.72 o 
   7   2   4        4.66        5.95      3.34 o 
   8   2   4        6.89        2.53      3.88 o 
   9   2   4        4.48       18.86      8.89 o 
  -7   3   4       14.59       23.01      9.15 o 
  -6   3   4        1.86        5.85      3.72 o 
  -5   3   4       65.15       91.43      7.87 o 
  -4   3   4        0.01       -1.52      2.54 o 
  -3   3   4        0.06       -1.67      1.91 o 
  -2   3   4       39.73       49.26      4.86 o 
  -1   3   4     2307.41     2662.01     29.17 o 
   0   3   4       18.58       15.85      1.80 o 
   1   3   4       44.73       36.08      6.23 o 
   2   3   4       20.82       12.53      3.21 o 
   3   3   4      324.61      357.85      6.92 o 
   4   3   4      235.08      246.27      6.75 o 
   5   3   4       26.85       30.65      3.75 o 
   6   3   4       23.98       24.57      4.00 o 
   7   3   4        5.54        5.99      3.89 o 
   8   3   4        1.06        0.07      4.88 o 
   9   3   4        0.53       -3.28      5.05 o 
  -6   4   4        0.09       -2.08      6.74 o 
  -5   4   4       16.93       30.90      8.22 o 
  -4   4   4        3.48        1.12      2.91 o 
  -3   4   4       63.93       56.99      5.94 o 
  -2   4   4        8.51       10.50      3.22 o 
  -1   4   4      197.29      214.87      5.48 o 
   0   4   4       12.81       11.27      1.85 o 
   1   4   4       42.11       35.68      2.64 o 
   2   4   4      494.62      544.42     16.44 o 
   3   4   4      406.08      395.82     14.03 o 
   4   4   4      919.05      914.52     15.23 o 
   5   4   4       34.17       31.39      5.99 o 
   6   4   4        1.08        0.41      2.99 o 
   7   4   4       68.21       60.46      9.18 o 
   8   4   4       93.53      101.68      9.44 o 
   9   4   4        5.23        6.88      6.54 o 
  -5   5   4        1.28        1.88      6.30 o 
  -4   5   4        4.51        3.28      3.49 o 
  -3   5   4        0.27       -0.62      2.86 o 
  -2   5   4       74.92       78.19      5.92 o 
  -1   5   4       19.78       18.72      3.17 o 
   0   5   4       97.25       85.78      3.63 o 
   1   5   4       17.09       12.94      3.71 o 
   2   5   4        3.40        3.77      3.24 o 
   3   5   4        1.31        1.93      2.80 o 
   4   5   4       25.02       24.51      5.31 o 
   5   5   4        5.89        4.11      3.69 o 
   6   5   4        1.14       -1.40      3.65 o 
   7   5   4        4.06        2.08      4.13 o 
   8   5   4       66.21       65.05     10.38 o 
   9   5   4       25.29       22.12      7.80 o 
  -5   6   4       34.64       26.66      9.88 o 
  -4   6   4        2.18        1.79      5.26 o 
  -3   6   4        3.56        1.95      3.48 o 
  -2   6   4        5.56        4.61      3.26 o 
  -1   6   4      158.33      157.89      7.37 o 
   0   6   4       19.63       18.32      4.71 o 
   1   6   4        0.13       -1.52      3.21 o 
   2   6   4        0.15        2.10      3.09 o 
   3   6   4        8.74       10.07      4.32 o 
   4   6   4       67.61       61.45      8.67 o 
   5   6   4        5.82        2.10      4.32 o 
   6   6   4        0.35       -3.26      4.01 o 
   7   6   4       25.94       22.99      7.17 o 
   8   6   4       17.38       26.97      7.70 o 
   9   6   4       11.45       11.66      6.69 o 
  -3   7   4        0.70        4.88      6.83 o 
  -2   7   4       15.06       11.93      4.87 o 
  -1   7   4       36.20       58.46      9.47 o 
   0   7   4      280.49      256.76     14.03 o 
   1   7   4        0.07        1.40      3.69 o 
   2   7   4       11.18        0.99      4.35 o 
   3   7   4        4.24        5.94      4.66 o 
   4   7   4       44.31       58.60      8.96 o 
   5   7   4       47.22       37.33      7.94 o 
   6   7   4        6.35        1.16      4.95 o 
   7   7   4        0.45       -0.60      4.71 o 
   8   7   4        6.15        4.13      6.40 o 
  -2   8   4        0.75       -5.43      5.43 o 
  -1   8   4        0.08        3.94      5.89 o 
   0   8   4       25.33       25.26      7.32 o 
   1   8   4       46.81       48.49      8.40 o 
   2   8   4        5.15       -0.92      5.02 o 
   3   8   4        3.25        7.70      5.72 o 
   4   8   4        0.00        1.62      5.60 o 
   5   8   4        0.64       -5.07      4.42 o 
   6   8   4        0.06       -1.93      4.85 o 
   7   8   4        1.79        1.30      5.38 o 
   8   8   4        8.77        8.35      6.88 o 
   0   9   4        0.23        1.59      5.65 o 
   2   9   4        6.22       12.41      6.64 o 
   3   9   4        0.22        2.66      6.06 o 
   4   9   4        1.82       -1.11      5.53 o 
   5   9   4        0.40       -5.87      6.04 o 
   6   9   4        2.85        8.07      7.10 o 
  -5  -7   5       17.11       22.70      5.79 o 
  -4  -7   5        3.87       -1.69      4.97 o 
  -3  -7   5       26.40       38.15      8.55 o 
  -2  -7   5      335.46      314.15     16.25 o 
  -1  -7   5       25.81       37.62      9.25 o 
   0  -7   5        0.05       -1.23      5.53 o 
   1  -7   5        0.70       -2.68      7.12 o 
  -6  -6   5        0.82        2.34      4.30 o 
  -5  -6   5        1.22       -4.11      3.43 o 
  -4  -6   5        0.07       -3.02      3.89 o 
  -3  -6   5       53.57       81.91     10.14 o 
  -2  -6   5       13.24       21.08      5.99 o 
  -1  -6   5      177.91      209.72     12.75 o 
   0  -6   5        6.48        6.42      5.84 o 
   1  -6   5        5.38        4.15      3.91 o 
   2  -6   5        5.27       12.50      5.12 o 
   3  -6   5       40.00       44.69     11.11 o 
  -7  -5   5        0.11        0.65      5.58 o 
  -6  -5   5        2.89        5.23      3.88 o 
  -5  -5   5        0.01       -1.04      3.59 o 
  -4  -5   5        3.93        4.88      4.25 o 
  -3  -5   5       20.78       32.89      6.21 o 
  -2  -5   5      127.70      131.43      8.84 o 
  -1  -5   5        0.30       -4.27      2.85 o 
   0  -5   5        1.76       -0.17      3.84 o 
   1  -5   5        2.39        2.57      3.02 o 
   2  -5   5       10.16       10.65      4.02 o 
   4  -5   5       17.81       19.44      7.75 o 
  -8  -4   5        8.76       22.65      8.60 o 
  -7  -4   5       22.77       13.96      7.65 o 
  -6  -4   5       41.10       44.88      8.48 o 
  -5  -4   5       13.02        8.89      3.65 o 
  -4  -4   5       17.27       13.38      4.66 o 
  -3  -4   5       55.53       61.12      7.29 o 
  -2  -4   5        0.32       -1.57      2.27 o 
  -1  -4   5        5.64       -0.14      2.75 o 
   0  -4   5       30.51       30.33      5.92 o 
   1  -4   5       69.24       78.32      4.74 o 
   2  -4   5        7.05       10.10      3.67 o 
   3  -4   5       19.46       25.64      7.27 o 
   4  -4   5        1.49        2.08      5.00 o 
   5  -4   5        0.40       -3.09      5.60 o 
  -8  -3   5        5.41       -3.21      6.69 o 
  -7  -3   5       14.19       18.35      7.32 o 
  -6  -3   5      109.86       98.57      9.61 o 
  -5  -3   5        0.03        0.33      2.58 o 
  -4  -3   5       62.91       59.26      5.82 o 
  -3  -3   5       42.79       38.68      5.72 o 
  -2  -3   5       21.93       30.26      5.12 o 
  -1  -3   5      185.62      171.20      8.86 o 
   0  -3   5       82.37       79.32      6.25 o 
   1  -3   5       38.59       40.19      7.82 o 
   2  -3   5        3.20        5.60      2.49 o 
   3  -3   5        6.84        7.42      4.61 o 
   4  -3   5       41.26       52.43      7.26 o 
   5  -3   5        2.16        2.40      3.83 o 
   6  -3   5        0.15       -0.34      4.35 o 
  -8  -2   5        0.70       -0.12      7.73 o 
  -7  -2   5       18.23       15.24      7.92 o 
  -6  -2   5       27.53       24.22      6.88 o 
  -5  -2   5        9.04        8.40      2.92 o 
  -4  -2   5        0.62       -1.23      2.25 o 
  -3  -2   5       43.67       45.37      6.01 o 
  -2  -2   5        1.24        2.61      2.27 o 
  -1  -2   5      622.32      608.14     17.43 o 
   0  -2   5       55.55       58.51      4.90 o 
   1  -2   5       11.18        5.41      1.75 o 
   2  -2   5       56.83       47.11      7.29 o 
   3  -2   5       68.62       67.94      4.96 o 
   4  -2   5       17.93       17.76      4.49 o 
   5  -2   5        5.59        0.46      3.40 o 
   6  -2   5        0.32       -3.00      3.91 o 
   7  -2   5        0.27       -4.73      6.33 o 
  -8  -1   5       20.42       25.23      9.73 o 
  -7  -1   5        3.93        1.96      5.80 o 
  -6  -1   5       50.47       41.44      8.84 o 
  -5  -1   5        1.68        0.48      3.45 o 
  -4  -1   5        9.51        6.75      2.39 o 
  -3  -1   5       10.50       10.94      3.50 o 
  -2  -1   5       61.51       70.41      5.07 o 
  -1  -1   5       26.33       32.41      4.27 o 
   0  -1   5      126.67      113.87      7.27 o 
   1  -1   5       17.82       21.37      2.43 o 
   2  -1   5        3.53       -0.31      2.56 o 
   3  -1   5       26.33       26.42      4.91 o 
   4  -1   5       29.25       29.73      5.93 o 
   5  -1   5       76.65       87.88      7.68 o 
   6  -1   5        1.79       -4.25      3.16 o 
   7  -1   5        4.36       -0.03      4.12 o 
   8  -1   5        1.35        1.98      7.82 o 
  -8   0   5        1.59        0.05      6.88 o 
  -7   0   5        4.04       -0.12      6.04 o 
  -6   0   5      145.57      134.38     11.78 o 
  -5   0   5       85.25       92.36      8.84 o 
  -4   0   5        0.76        0.19      3.21 o 
  -3   0   5       41.24       56.11      4.29 o 
  -2   0   5       45.59       40.81      7.55 o 
  -1   0   5        7.74        4.53      1.28 o 
   0   0   5       86.48       84.55      3.60 o 
   1   0   5        3.27        1.27      0.97 o 
   2   0   5      180.87      203.80      3.51 o 
   3   0   5      301.11      291.81      8.46 o 
   4   0   5       55.42       56.84     11.10 o 
   5   0   5       11.89       14.05      3.47 o 
   6   0   5        0.88       -0.88      2.91 o 
   7   0   5        6.40        6.75      3.90 o 
   8   0   5       13.94        8.64      8.40 o 
  -7   1   5        8.49        4.20      6.40 o 
  -6   1   5        0.61       -3.31      5.29 o 
  -5   1   5      499.28      528.65     14.77 o 
  -4   1   5        1.57        2.78      2.19 o 
  -3   1   5        5.27        1.64      1.81 o 
  -2   1   5      117.08      121.90      5.10 o 
  -1   1   5      498.69      509.26      8.00 o 
   0   1   5      831.36      883.60     11.52 o 
   1   1   5      121.44      109.23      3.92 o 
   2   1   5      754.23      759.90      8.40 o 
   3   1   5      164.62      171.57      4.19 o 
   4   1   5       48.17       54.26      4.83 o 
   5   1   5        7.86        7.07      4.95 o 
   6   1   5       38.04       44.97      8.29 o 
   7   1   5        7.62       10.35      3.98 o 
   8   1   5        0.55       -1.39      3.94 o 
   9   1   5        1.18        1.13      7.51 o 
  -7   2   5        1.51        4.52      7.22 o 
  -6   2   5       93.09       98.38     18.10 o 
  -5   2   5       17.09       13.92      6.93 o 
  -4   2   5      150.65      130.62      6.73 o 
  -3   2   5       51.39       45.56      9.85 o 
  -2   2   5       46.87       50.26      4.60 o 
  -1   2   5      431.68      505.27      7.96 o 
   0   2   5      540.61      587.09      8.79 o 
   1   2   5        7.11        6.85      1.52 o 
   2   2   5       26.65       30.09      2.47 o 
   3   2   5       43.70       57.52      3.14 o 
   4   2   5       22.74       25.19      4.00 o 
   5   2   5      145.73      143.56      6.19 o 
   6   2   5       13.61       17.87      5.22 o 
   7   2   5        0.10       -3.46      2.74 o 
   8   2   5       15.89       19.93      5.21 o 
  -7   3   5        2.79       -1.59      7.17 o 
  -6   3   5        6.11        2.82      3.52 o 
  -5   3   5        6.12        1.07      3.50 o 
  -4   3   5       51.01       69.47      6.70 o 
  -3   3   5       25.36       28.93      4.33 o 
  -2   3   5        0.48       -0.11      1.98 o 
  -1   3   5       54.86       55.75      2.75 o 
   0   3   5       41.57       41.81      4.31 o 
   1   3   5       29.59       28.00      4.19 o 
   2   3   5      112.26      106.68      6.10 o 
   3   3   5        1.57        0.99      0.78 o 
   4   3   5      551.77      529.06     10.69 o 
   5   3   5        1.30       -0.81      1.76 o 
   6   3   5        1.28       -0.51      2.27 o 
   7   3   5       11.67       12.22      6.09 o 
   8   3   5       70.84      105.91     12.58 o 
   9   3   5       12.47       22.63      7.78 o 
  -6   4   5        2.45        6.81      7.22 o 
  -5   4   5       19.69       20.94      5.02 o 
  -4   4   5        0.47       -1.96      2.68 o 
  -3   4   5      139.54      144.82     14.09 o 
  -2   4   5        4.40        2.23      2.57 o 
  -1   4   5        1.15        1.03      1.43 o 
   0   4   5       24.19       26.03      4.28 o 
   1   4   5        1.44        0.85      1.40 o 
   2   4   5      114.46      107.82      6.69 o 
   3   4   5        1.90        0.31      2.29 o 
   4   4   5       23.94       22.79      4.95 o 
   5   4   5      154.15      163.40      9.92 o 
   6   4   5        3.71        4.47      3.79 o 
   7   4   5        2.18       -3.45      3.89 o 
   8   4   5        0.14        2.51      5.17 o 
   9   4   5      199.99      213.24     14.58 o 
  -5   5   5        2.65        1.01      3.81 o 
  -4   5   5        0.78       -3.34      3.31 o 
  -3   5   5        2.52       -1.45      3.06 o 
  -2   5   5       42.22       46.43      5.99 o 
  -1   5   5        2.62       -0.09      3.14 o 
   0   5   5      432.40      426.22      8.63 o 
   1   5   5       37.82       40.44     11.14 o 
   2   5   5       58.32       65.95      7.34 o 
   3   5   5       35.64       38.80      6.01 o 
   4   5   5       14.52       13.31      4.56 o 
   5   5   5        1.31        1.01      3.38 o 
   6   5   5        2.95        0.05      3.40 o 
   7   5   5        0.02       -0.77      3.96 o 
   8   5   5        1.74        3.82      5.14 o 
   9   5   5        0.05        2.17      6.09 o 
  -4   6   5        2.17       -3.64      3.55 o 
  -3   6   5       25.79       23.80      8.07 o 
  -2   6   5        3.68        1.88      2.90 o 
  -1   6   5      473.20      484.02     13.55 o 
   0   6   5       14.08       17.10      6.98 o 
   1   6   5      175.82      158.74      9.20 o 
   2   6   5        6.77        3.62      4.01 o 
   3   6   5        0.13        1.86      3.50 o 
   4   6   5       56.29       68.31      8.93 o 
   5   6   5        5.81        2.87      4.11 o 
   6   6   5        0.15       -1.09      3.84 o 
   7   6   5        3.07        6.54      5.29 o 
   8   6   5        5.03        4.88      5.34 o 
   9   6   5        0.32       -0.05      5.92 o 
  -3   7   5        2.23        1.01      6.13 o 
  -2   7   5        4.60        4.47      5.22 o 
  -1   7   5      151.49      133.65     10.70 o 
   0   7   5      900.33      886.05     28.83 o 
   1   7   5       35.07       38.59      7.22 o 
   2   7   5        0.02       -0.72      3.79 o 
   3   7   5       41.65       56.72      8.43 o 
   4   7   5      255.56      195.06     12.32 o 
   5   7   5        0.49        0.14      3.74 o 
   6   7   5       47.92       44.89      8.72 o 
   7   7   5        5.47       -4.32      4.66 o 
   8   7   5        3.33       -1.52      4.97 o 
  -2   8   5        9.52       12.07      6.33 o 
  -1   8   5        6.96        3.84      6.06 o 
   0   8   5        3.95       -0.68      5.12 o 
   2   8   5       36.55       43.32      8.14 o 
   3   8   5       13.79       18.06      6.83 o 
   4   8   5       39.18       24.61      7.80 o 
   5   8   5      146.75      112.65     10.65 o 
   6   8   5        4.83        3.28      5.02 o 
   7   8   5        0.02        0.24      4.85 o 
   8   8   5        0.10       -0.10      6.52 o 
   0   9   5        5.22        8.72      6.35 o 
   2   9   5        3.69       -0.17      5.60 o 
   3   9   5        8.94        5.38      6.16 o 
   4   9   5        3.01        4.06      6.57 o 
   5   9   5        0.00       -4.35      5.17 o 
   6   9   5       16.27       17.80      8.40 o 
  -4  -7   6        8.99       10.21      6.59 o 
  -3  -7   6        0.07       -3.57      4.85 o 
  -2  -7   6        0.01        0.63      5.24 o 
  -1  -7   6        1.46        4.52      6.71 o 
   0  -7   6       75.00      139.81     16.73 o 
  -6  -6   6       12.00       14.59      5.12 o 
  -5  -6   6        0.87        0.82      4.85 o 
  -4  -6   6        0.54       -1.40      4.30 o 
  -3  -6   6        5.01        5.46      4.73 o 
  -2  -6   6       33.46       40.54      7.94 o 
  -1  -6   6        1.55        2.83      4.95 o 
   0  -6   6        0.35       -4.37      4.85 o 
   1  -6   6        7.85       14.13      8.07 o 
   2  -6   6        1.98        6.78      8.71 o 
  -7  -5   6        2.32       -2.32      6.42 o 
  -6  -5   6       10.43        8.06      4.39 o 
  -5  -5   6       13.84        8.26      5.55 o 
  -4  -5   6        1.87        0.12      3.45 o 
  -3  -5   6       23.77       27.82      6.37 o 
  -2  -5   6       33.13       45.16      7.61 o 
  -1  -5   6        1.25        3.24      4.27 o 
   0  -5   6        0.76        2.61      4.68 o 
   1  -5   6        0.13       -4.73      4.54 o 
   2  -5   6        1.65       -0.25      4.09 o 
   3  -5   6        0.00       -4.18      3.53 o 
  -7  -4   6        3.64       -1.26      5.80 o 
  -6  -4   6       45.27       44.24      9.34 o 
  -5  -4   6       79.94       80.08     15.55 o 
  -4  -4   6       23.84       29.27      6.21 o 
  -3  -4   6        3.07       -1.09      2.49 o 
  -2  -4   6        1.36        3.53      3.31 o 
  -1  -4   6       14.83       24.24      5.63 o 
   0  -4   6       20.35       17.92      5.36 o 
   1  -4   6       53.11       66.38      9.42 o 
   2  -4   6        7.44        5.86      3.27 o 
   3  -4   6       14.30       16.96      4.74 o 
   4  -4   6        2.20       -1.52      5.22 o 
   5  -4   6        2.47       -0.10      6.69 o 
  -7  -3   6        1.00        7.24      6.30 o 
  -6  -3   6       16.84       18.47      6.76 o 
  -5  -3   6       27.71       21.51      4.11 o 
  -4  -3   6       34.05       28.95      5.94 o 
  -3  -3   6        0.13       -0.68      2.29 o 
  -2  -3   6       10.17       11.08      3.72 o 
  -1  -3   6      236.99      255.14     11.61 o 
   0  -3   6        3.33        2.63      3.09 o 
   1  -3   6        9.41        4.25      3.45 o 
   2  -3   6       17.65       21.06      4.20 o 
   3  -3   6       76.27       81.40     11.78 o 
   4  -3   6       29.34       32.09      6.10 o 
   5  -3   6       16.78       11.73      4.98 o 
   6  -3   6        4.29       -0.48      4.39 o 
  -7  -2   6        0.01        1.47      5.63 o 
  -6  -2   6       16.98       11.49      6.45 o 
  -5  -2   6        2.66        3.09      4.15 o 
  -4  -2   6       17.04       19.61      5.00 o 
  -3  -2   6       31.22       37.72      5.87 o 
  -2  -2   6       82.50       85.70      6.21 o 
  -1  -2   6       47.14       40.83      4.30 o 
   0  -2   6      806.67      802.99     22.38 o 
   1  -2   6      135.91      146.07      6.48 o 
   2  -2   6        4.01        7.18      2.10 o 
   3  -2   6       47.95       56.92     10.83 o 
   4  -2   6      947.08      928.23     21.30 o 
   5  -2   6       29.68       28.16      5.78 o 
   6  -2   6       16.55       22.73      7.18 o 
   7  -2   6        0.91       -2.44      6.93 o 
  -7  -1   6       13.90       10.82      8.02 o 
  -6  -1   6       14.16       25.23      7.34 o 
  -5  -1   6        3.50        1.81      3.45 o 
  -4  -1   6       96.62       81.98      7.34 o 
  -3  -1   6       23.11       22.55      4.88 o 
  -2  -1   6        6.92        3.69      2.44 o 
  -1  -1   6       23.99       17.99      3.65 o 
   0  -1   6        0.17        0.14      1.37 o 
   1  -1   6       34.57       35.87      4.31 o 
   2  -1   6       13.39       12.75      2.13 o 
   3  -1   6        0.17       -2.30      1.90 o 
   4  -1   6        9.17        7.07      3.29 o 
   5  -1   6      634.10      611.81     16.49 o 
   6  -1   6       11.78       11.68      4.79 o 
   7  -1   6        7.42        3.65      4.79 o 
  -7   0   6        4.05       15.16      7.70 o 
  -6   0   6      107.87      121.63     14.95 o 
  -5   0   6       34.50       35.91      8.26 o 
  -4   0   6        2.25       -0.19      2.87 o 
  -3   0   6        0.47       -2.47      1.65 o 
  -2   0   6       18.45       30.64      3.58 o 
  -1   0   6      226.25      208.19      5.10 o 
   0   0   6      130.29      131.52      4.28 o 
   1   0   6       24.59       30.02      3.11 o 
   2   0   6        1.74       -0.11      0.86 o 
   3   0   6       94.39       76.60      4.78 o 
   4   0   6       32.68       34.00      4.50 o 
   5   0   6        0.22       -1.82      2.41 o 
   6   0   6       37.68       40.18      5.99 o 
   7   0   6        0.37       -4.93      3.29 o 
   8   0   6        0.46       -6.24      4.22 o 
  -7   1   6        2.55        0.46      5.65 o 
  -6   1   6        7.46        7.46      6.21 o 
  -5   1   6     1252.38     1358.37     26.99 o 
  -4   1   6        1.31        0.39      3.86 o 
  -3   1   6       41.60       37.95      4.48 o 
  -2   1   6       17.34       19.76      3.07 o 
  -1   1   6      873.16      914.22     12.72 o 
   0   1   6       23.19       30.65      2.48 o 
   1   1   6       92.26       94.97      3.16 o 
   2   1   6        5.81        4.95      1.37 o 
   3   1   6       15.03       12.73      2.84 o 
   4   1   6       61.65       65.81      4.22 o 
   5   1   6       14.49       15.34      3.33 o 
   6   1   6       26.07       30.01      4.98 o 
   7   1   6        1.04        0.42      3.53 o 
   8   1   6        0.01       -3.20      3.63 o 
  -7   2   6        3.29        3.21      6.66 o 
  -6   2   6       24.11       35.93     11.83 o 
  -5   2   6        1.24        0.54      2.80 o 
  -4   2   6      451.08      463.43     13.54 o 
  -3   2   6       41.33       37.14      4.81 o 
  -2   2   6      318.41      322.73      9.47 o 
  -1   2   6        7.22       14.95      4.95 o 
   0   2   6     2748.17     3386.57     35.90 o 
   1   2   6        1.08        0.68      0.96 o 
   2   2   6        6.75        5.76      1.31 o 
   3   2   6        0.19        0.36      0.95 o 
   4   2   6       54.38       61.34      3.97 o 
   5   2   6       19.36       24.87      3.78 o 
   6   2   6        7.51        6.78      3.12 o 
   7   2   6        0.07       -2.73      2.93 o 
   8   2   6        0.78       -3.26      5.60 o 
   9   2   6        0.31       -1.13      6.66 o 
  -6   3   6       16.64       28.24      6.06 o 
  -5   3   6       12.77        9.63      4.08 o 
  -4   3   6       13.15        7.88      4.12 o 
  -3   3   6        5.37        5.45      2.88 o 
  -2   3   6       62.29       59.24      4.95 o 
  -1   3   6       40.86       43.84      4.52 o 
   0   3   6        1.23        2.42      1.27 o 
   1   3   6      609.45      665.78     10.13 o 
   2   3   6        9.69       10.07      2.03 o 
   3   3   6       43.96       39.63      5.96 o 
   4   3   6       21.98       27.89      3.54 o 
   5   3   6      295.49      295.75     14.08 o 
   6   3   6       32.18       18.52      5.72 o 
   7   3   6        0.53       -2.70      4.49 o 
   8   3   6        2.05       -0.02      4.97 o 
   9   3   6       12.27        9.54      7.10 o 
  -6   4   6        0.67        2.27      3.92 o 
  -5   4   6        2.70        4.89      4.17 o 
  -4   4   6       26.39       27.13      8.43 o 
  -3   4   6       91.82      103.11      6.49 o 
  -2   4   6       35.47       37.82      9.66 o 
  -1   4   6       65.55       63.94      4.48 o 
   0   4   6       11.47       15.37      3.18 o 
   1   4   6      381.24      386.73      7.45 o 
   2   4   6      120.54      122.47      7.46 o 
   3   4   6       82.79       83.62      6.47 o 
   4   4   6      123.61      114.55      8.07 o 
   5   4   6      111.18      105.79      8.26 o 
   6   4   6       97.92       99.85      8.55 o 
   7   4   6        1.02       -0.46      4.01 o 
   8   4   6        1.97        0.48      5.02 o 
   9   4   6       27.13       42.96      9.71 o 
  -5   5   6        7.23        2.59      4.12 o 
  -4   5   6       57.47       85.90     27.89 o 
  -3   5   6        2.07        1.64      3.20 o 
  -2   5   6        0.37       -3.28      2.81 o 
  -1   5   6        2.41        0.49      2.81 o 
   0   5   6      361.54      369.29      8.05 o 
   1   5   6       66.11       63.11      4.56 o 
   2   5   6        1.30       -1.69      2.46 o 
   3   5   6        0.96        2.27      3.07 o 
   4   5   6       12.22        8.21      3.91 o 
   5   5   6       44.67       30.45      6.50 o 
   6   5   6        2.53        2.95      3.74 o 
   7   5   6        1.23        0.31      4.06 o 
   8   5   6        2.75       -0.27      4.76 o 
   9   5   6        6.17       -1.55      5.55 o 
  -4   6   6       24.82       35.36      6.51 o 
  -3   6   6       70.55       75.96     20.24 o 
  -2   6   6        1.18       -0.86      3.22 o 
  -1   6   6       11.37       12.03      5.53 o 
   0   6   6      134.26      163.40     11.28 o 
   1   6   6      354.57      325.76     10.13 o 
   2   6   6        0.99        2.05      3.33 o 
   3   6   6        7.82        7.61      4.30 o 
   4   6   6        1.41       -1.11      3.67 o 
   5   6   6       20.21       12.07      5.65 o 
   6   6   6       23.34       29.31      6.62 o 
   7   6   6        0.27       -0.87      4.15 o 
   8   6   6        0.17       -0.75      4.88 o 
   9   6   6        0.02       -7.97      5.31 o 
  -3   7   6        5.74        6.66      6.23 o 
  -2   7   6        5.83        4.56      5.55 o 
  -1   7   6        0.11        1.84      4.35 o 
   0   7   6        2.90        5.70      4.95 o 
   1   7   6       90.40       88.96      6.50 o 
   2   7   6      237.88      217.35     12.10 o 
   3   7   6        0.86       -0.41      3.72 o 
   4   7   6        8.85        1.45      4.08 o 
   5   7   6        1.12       -5.00      3.55 o 
   6   7   6       17.76       13.04      6.09 o 
   7   7   6        6.97        6.09      5.53 o 
   8   7   6        6.43       -0.05      5.29 o 
  -2   8   6        0.01       -7.97      5.31 o 
  -1   8   6       18.97       16.25      6.95 o 
   0   8   6        2.20       -0.39      5.00 o 
   1   8   6        2.48        1.59      5.43 o 
   2   8   6       37.97       41.44      8.11 o 
   3   8   6        5.43        2.92      5.19 o 
   4   8   6        1.05       -2.66      4.42 o 
   5   8   6       15.93       19.32      6.71 o 
   6   8   6        1.97        5.22      5.17 o 
   7   8   6        4.17        6.52      6.23 o 
   0   9   6        0.72       -1.59      5.77 o 
   1   9   6        0.97       -4.61      5.12 o 
   3   9   6        8.33        7.70      6.04 o 
   4   9   6        1.90        1.52      5.43 o 
   5   9   6        3.04        1.40      6.06 o 
   6   9   6        1.59        7.24      6.28 o 
  -5  -6   7        1.09       -1.35      5.51 o 
  -4  -6   7        0.03       -0.80      4.37 o 
  -3  -6   7        1.72       -5.58      3.72 o 
  -2  -6   7        1.67       -1.86      5.31 o 
  -1  -6   7       39.01       59.23     10.02 o 
   0  -6   7        0.31       -0.24      6.23 o 
   1  -6   7       21.69       39.72      9.80 o 
  -6  -5   7       17.97       14.61      6.83 o 
  -5  -5   7       10.53        9.78      5.99 o 
  -4  -5   7        6.30        0.89      3.84 o 
  -3  -5   7        2.71        2.68      4.23 o 
  -2  -5   7        5.95        9.13      4.93 o 
  -1  -5   7        0.23       -3.16      3.79 o 
   0  -5   7        3.15        0.00      4.90 o 
   1  -5   7        1.43       -0.02      5.24 o 
   2  -5   7        2.01       -1.76      3.63 o 
   3  -5   7        0.77        1.59      5.78 o 
  -6  -4   7       22.63       22.55      7.34 o 
  -5  -4   7       56.36       46.27      8.55 o 
  -4  -4   7       16.00       12.05      5.22 o 
  -3  -4   7        1.02        4.44      3.72 o 
  -2  -4   7        0.41       -0.10      3.04 o 
  -1  -4   7       16.19       20.79      5.43 o 
   0  -4   7        9.30        1.52      3.82 o 
   1  -4   7        2.75        3.07      4.11 o 
   2  -4   7        0.50       -3.62      2.98 o 
   3  -4   7        0.07       -0.62      3.51 o 
   4  -4   7        0.00       -2.66      3.90 o 
   5  -4   7        7.60       11.78      8.38 o 
  -7  -3   7        5.28       11.64      7.80 o 
  -6  -3   7       21.86       24.27      8.14 o 
  -5  -3   7       10.94        7.22      4.88 o 
  -4  -3   7       67.86       63.39      6.71 o 
  -3  -3   7       10.22        9.13      3.79 o 
  -2  -3   7        6.33        6.13      3.38 o 
  -1  -3   7        7.18       10.41      3.89 o 
   0  -3   7       96.52       91.69      7.44 o 
   1  -3   7       40.20       61.60      8.52 o 
   2  -3   7       14.88       17.72      4.02 o 
   3  -3   7        1.03       -1.91      2.66 o 
   4  -3   7        6.75        2.80      6.25 o 
   5  -3   7        1.28        1.86      4.40 o 
   6  -3   7        2.88        5.01      5.33 o 
  -7  -2   7       31.41       33.59      9.95 o 
  -6  -2   7        2.13        1.93      5.14 o 
  -5  -2   7       15.73       21.20      6.18 o 
  -4  -2   7       21.91       31.00      6.28 o 
  -3  -2   7        6.15        8.33      3.98 o 
  -2  -2   7       14.59       12.00      3.96 o 
  -1  -2   7       91.18       87.32      6.52 o 
   0  -2   7        3.18        1.71      2.66 o 
   1  -2   7      124.01      133.69      6.93 o 
   2  -2   7       15.18       13.65      2.60 o 
   3  -2   7        0.09       -3.08      2.06 o 
   4  -2   7       16.45       16.79      5.60 o 
   5  -2   7       27.70       28.19     13.23 o 
   6  -2   7       18.43       13.80      5.54 o 
  -7  -1   7        1.09        0.53      6.01 o 
  -6  -1   7       19.46       10.33      5.87 o 
  -5  -1   7       65.03       69.95     10.31 o 
  -4  -1   7      160.48      166.20     10.87 o 
  -3  -1   7        8.25        2.08      2.83 o 
  -2  -1   7        3.94        4.81      2.83 o 
  -1  -1   7       10.75       12.17      3.43 o 
   0  -1   7        0.98       -0.45      1.66 o 
   1  -1   7        0.07       -1.59      1.61 o 
   2  -1   7        3.93        0.15      1.52 o 
   3  -1   7        4.54        7.91      2.12 o 
   4  -1   7       36.40       36.14      5.82 o 
   5  -1   7        9.68        5.84      3.92 o 
   6  -1   7        8.82        8.74      4.79 o 
   7  -1   7        7.26        1.91      4.94 o 
  -7   0   7        0.01       -1.88      5.89 o 
  -6   0   7        0.17       -0.14      5.00 o 
  -5   0   7       11.97       11.83      5.96 o 
  -4   0   7      477.49      482.41     19.75 o 
  -3   0   7       17.94       20.58      3.63 o 
  -2   0   7        5.08        3.09      1.91 o 
  -1   0   7       24.72       25.87      3.21 o 
   0   0   7        1.19       -0.74      1.14 o 
   1   0   7       92.57       92.75      3.44 o 
   2   0   7        0.37       -0.44      1.16 o 
   3   0   7       20.26       19.42      3.44 o 
   4   0   7        0.48        0.52      2.34 o 
   5   0   7       31.41       28.35      9.68 o 
   6   0   7        4.46        2.03      3.40 o 
   7   0   7        0.00       -2.25      3.96 o 
   8   0   7        0.89        0.06      4.69 o 
  -7   1   7        6.04        5.26      7.17 o 
  -6   1   7        4.37        7.99      6.83 o 
  -5   1   7      169.17      180.58     19.79 o 
  -4   1   7        0.13       -0.17      2.61 o 
  -3   1   7      720.10      718.70     16.27 o 
  -2   1   7        1.49       -2.28      1.64 o 
  -1   1   7       71.53       62.70      2.91 o 
   0   1   7      291.77      315.77      6.64 o 
   1   1   7      661.11      677.90     10.61 o 
   2   1   7      212.92      197.16      5.04 o 
   3   1   7       59.06       65.16      2.54 o 
   4   1   7       25.87       28.17      5.49 o 
   5   1   7       55.01       68.58      6.39 o 
   6   1   7       18.68       10.53      6.05 o 
   7   1   7        3.55        2.20      3.82 o 
   8   1   7        0.03       -4.66      5.01 o 
  -6   2   7        7.91        5.60      3.86 o 
  -5   2   7        1.53        2.05      3.18 o 
  -4   2   7       53.59       53.40      6.15 o 
  -3   2   7      177.99      185.97      8.00 o 
  -2   2   7       55.18       64.93     10.09 o 
  -1   2   7       89.57       99.99      3.64 o 
   0   2   7        4.99        8.68      1.73 o 
   1   2   7       43.26       48.14      5.45 o 
   2   2   7        7.32        4.72      1.51 o 
   3   2   7       76.75       68.54      3.01 o 
   4   2   7        0.03       -2.35      1.60 o 
   5   2   7      129.98      124.27      6.05 o 
   6   2   7        0.49       -1.97      2.56 o 
   7   2   7       20.50       13.91      6.30 o 
   8   2   7        0.01       -0.80      5.84 o 
  -6   3   7       33.13       32.27      7.49 o 
  -5   3   7        3.34        0.70      3.31 o 
  -4   3   7       21.54       17.42      4.33 o 
  -3   3   7        3.19        0.92      2.53 o 
  -2   3   7       40.66       49.48      5.47 o 
  -1   3   7        0.26       -0.97      1.85 o 
   0   3   7      116.58      123.34      4.14 o 
   1   3   7       55.76       52.99      6.38 o 
   2   3   7       34.56       32.53      2.18 o 
   3   3   7       24.42       25.17      3.02 o 
   4   3   7        0.01       -0.19      1.30 o 
   5   3   7        2.37        1.04      3.82 o 
   6   3   7       71.10       93.59     11.28 o 
   7   3   7        2.65        1.62      4.59 o 
   8   3   7        1.07        8.09      5.82 o 
   9   3   7        4.38        0.27      6.35 o 
  -5   4   7        0.92        2.16      3.84 o 
  -4   4   7       10.03        9.84      3.94 o 
  -3   4   7       48.61       50.16      6.30 o 
  -2   4   7        7.26        4.61      2.93 o 
  -1   4   7      264.61      272.09      9.50 o 
   0   4   7       24.86       26.93      2.88 o 
   1   4   7      282.55      275.20      9.36 o 
   2   4   7      137.21      142.24      6.18 o 
   3   4   7        0.07       -2.54      2.63 o 
   4   4   7       12.12       11.30      4.18 o 
   5   4   7        1.22       -0.70      3.31 o 
   6   4   7        7.15        4.95      4.66 o 
   7   4   7       10.28        8.04      5.34 o 
   8   4   7        3.64       -2.83      4.61 o 
   9   4   7        0.79        0.24      5.89 o 
  -5   5   7        0.08       -0.87      4.11 o 
  -4   5   7       37.36       61.84     10.09 o 
  -3   5   7        0.25       -1.44      3.15 o 
  -2   5   7       28.92       26.25     10.14 o 
  -1   5   7       31.06       29.05      4.82 o 
   0   5   7       23.89       26.39      6.71 o 
   1   5   7       44.51       56.44      4.58 o 
   2   5   7      386.96      382.69     10.96 o 
   3   5   7        4.19       11.20      3.91 o 
   4   5   7       43.60       38.80      6.83 o 
   5   5   7       83.82       57.52      8.45 o 
   6   5   7        1.93        1.88      3.96 o 
   7   5   7        5.24       15.09      5.75 o 
   8   5   7        1.08       -3.02      4.66 o 
   9   5   7        0.08       -3.72      5.63 o 
  -4   6   7        8.46       11.32      4.98 o 
  -3   6   7       36.29       42.00      7.74 o 
  -2   6   7        0.16       -2.46      4.32 o 
  -1   6   7        4.59       -1.47      3.89 o 
   0   6   7      148.39      141.16     10.87 o 
   1   6   7     1540.54     1573.12     27.31 o 
   2   6   7        0.65        5.05      4.15 o 
   3   6   7       64.77       58.92      8.02 o 
   4   6   7       12.45       12.70      5.12 o 
   5   6   7      104.31       96.64      8.74 o 
   6   6   7        0.07        0.82      4.08 o 
   7   6   7       42.33       33.15      7.97 o 
   8   6   7        3.75        1.86      5.43 o 
  -3   7   7        0.43        0.22      6.62 o 
  -2   7   7        0.69       -2.00      5.29 o 
  -1   7   7        8.93        7.70      6.37 o 
   0   7   7       21.15       19.39      6.98 o 
   1   7   7      102.48      120.30     13.35 o 
   2   7   7      406.74      359.67     15.48 o 
   3   7   7       65.28       74.76      9.34 o 
   4   7   7       43.23       39.38      7.58 o 
   5   7   7       19.80        9.22      5.24 o 
   6   7   7      145.54      129.62     10.70 o 
   7   7   7        0.94       -0.05      4.73 o 
   8   7   7        2.97       -3.57      5.17 o 
  -1   8   7        5.54       10.14      6.88 o 
   0   8   7        8.47        2.97      5.70 o 
   1   8   7        0.69        1.04      5.12 o 
   2   8   7        5.85        5.70      5.14 o 
   3   8   7        6.46       -1.98      4.11 o 
   4   8   7        1.03        2.95      4.71 o 
   5   8   7        0.85       -1.88      4.97 o 
   6   8   7       14.36       16.40      7.10 o 
   7   8   7       65.12       52.74     10.33 o 
   0   9   7        1.68        0.05      5.67 o 
   1   9   7        1.86        0.99      5.99 o 
   3   9   7        6.04        4.37      5.70 o 
   4   9   7        4.57       12.89      6.01 o 
   5   9   7        6.80        8.07      6.33 o 
   6   9   7        0.09       -3.57      5.89 o 
  -3  -6   8        1.90        5.94      6.28 o 
  -2  -6   8        0.12       -6.74      4.52 o 
  -1  -6   8        0.17       -0.89      6.04 o 
   0  -6   8        8.16       -0.36      6.33 o 
  -5  -5   8       13.85       15.09      6.59 o 
  -4  -5   8       47.50       47.35      9.42 o 
  -3  -5   8       28.32       23.78      6.69 o 
  -2  -5   8        0.00       -3.24      3.89 o 
  -1  -5   8        1.68        4.23      5.19 o 
   0  -5   8       16.18       17.29      6.64 o 
   1  -5   8        1.69       -1.62      4.68 o 
   2  -5   8        1.04       -2.90      5.72 o 
  -6  -4   8       11.68       12.07      6.98 o 
  -5  -4   8        0.46       -2.83      4.23 o 
  -4  -4   8       18.12       19.70      6.33 o 
  -3  -4   8       35.72       44.62      7.61 o 
  -2  -4   8        0.11       -1.47      3.60 o 
  -1  -4   8        0.00       -0.02      3.40 o 
   0  -4   8       32.63       33.15      7.12 o 
   1  -4   8        0.21       -0.34      3.72 o 
   2  -4   8        3.19       -0.80      4.47 o 
   3  -4   8        0.45       -1.93      3.74 o 
   4  -4   8       14.12       10.34      4.86 o 
  -6  -3   8        2.34        2.80      5.48 o 
  -5  -3   8        7.00        2.17      4.13 o 
  -4  -3   8       40.14       37.19      7.32 o 
  -3  -3   8        9.99       12.19      4.68 o 
  -2  -3   8        2.65        3.94      3.43 o 
  -1  -3   8        3.49        1.45      3.21 o 
   0  -3   8        2.39        0.31      3.28 o 
   1  -3   8      105.09       89.68      8.16 o 
   2  -3   8       24.18       40.59      7.87 o 
   3  -3   8        1.03       -1.07      3.30 o 
   4  -3   8       18.97       11.25      3.72 o 
   5  -3   8       87.18       60.52      6.22 o 
  -6  -2   8        7.76        9.27      6.33 o 
  -5  -2   8        3.47       -4.01      3.82 o 
  -4  -2   8        0.01       -1.86      3.19 o 
  -3  -2   8       29.82       28.66      6.01 o 
  -2  -2   8       50.88       50.23      6.98 o 
  -1  -2   8       55.86       54.86      5.65 o 
   0  -2   8       25.51       25.67      5.58 o 
   1  -2   8       18.13       20.04      5.70 o 
   2  -2   8       86.53       83.27      9.76 o 
   3  -2   8       41.14       50.26      4.79 o 
   4  -2   8        0.00       -0.68      2.33 o 
   5  -2   8        8.13       13.15      5.54 o 
   6  -2   8      171.06      155.68      9.77 o 
  -7  -1   8       19.62       26.63      9.10 o 
  -6  -1   8        1.09       -1.13      4.85 o 
  -5  -1   8        0.36        2.05      4.81 o 
  -4  -1   8       94.66       80.41      8.02 o 
  -3  -1   8        1.86       -1.69      2.66 o 
  -2  -1   8        4.92        8.64      3.77 o 
  -1  -1   8        8.41        8.04      3.40 o 
   0  -1   8       69.14       61.30      6.22 o 
   1  -1   8       70.49       60.08      4.71 o 
   2  -1   8       16.25       19.67      4.47 o 
   3  -1   8        2.91        1.43      1.88 o 
   4  -1   8        3.24        1.54      2.31 o 
   5  -1   8        1.01       -1.98      4.37 o 
   6  -1   8        0.45       -1.45      4.02 o 
   7  -1   8       49.48       60.39     12.24 o 
  -7   0   8        0.91        1.35      6.79 o 
  -6   0   8       39.34       58.56     11.35 o 
  -5   0   8        2.34       -0.14      4.18 o 
  -4   0   8      865.85      882.26     29.36 o 
  -3   0   8        3.36        5.58      4.23 o 
  -2   0   8        8.96        8.57      2.66 o 
  -1   0   8        0.34       -1.16      1.56 o 
   0   0   8      120.58      119.70      4.31 o 
   1   0   8       24.05       35.67      8.00 o 
   2   0   8       15.28       13.50      3.01 o 
   3   0   8        0.64       -1.39      1.54 o 
   4   0   8        4.86        3.52      2.05 o 
   5   0   8       21.40       17.93      4.53 o 
   6   0   8        2.43        2.21      3.95 o 
   7   0   8        0.22       -3.78      4.62 o 
  -6   1   8        0.90       -0.97      4.93 o 
  -5   1   8        2.17       -2.83      4.44 o 
  -4   1   8        9.13        4.74      3.20 o 
  -3   1   8     1190.67     1201.95     23.38 o 
  -2   1   8        1.31       -0.07      1.88 o 
  -1   1   8      320.52      288.73      6.87 o 
   0   1   8       78.57       82.47      3.52 o 
   1   1   8      773.44      836.30     12.86 o 
   2   1   8       12.46        8.22      1.91 o 
   3   1   8        4.02        2.05      2.25 o 
   4   1   8        4.16       -0.71      1.69 o 
   5   1   8       10.73        6.71      3.03 o 
   6   1   8        1.98        2.23      3.42 o 
   7   1   8        5.59        0.01      6.15 o 
   8   1   8        1.80        5.87      7.20 o 
  -6   2   8        0.66       -2.22      3.71 o 
  -5   2   8       17.53       26.85      5.61 o 
  -4   2   8       57.01       70.32     15.84 o 
  -3   2   8        1.77       -0.69      2.74 o 
  -2   2   8      179.49      176.97      9.89 o 
  -1   2   8        9.21       12.82      2.47 o 
   0   2   8       14.67       13.70      2.18 o 
   1   2   8       15.31       17.48      2.71 o 
   2   2   8     1039.55     1142.84     15.99 o 
   3   2   8       24.29       22.93      2.76 o 
   4   2   8        0.04        0.04      1.62 o 
   5   2   8        1.29       -0.85      2.55 o 
   6   2   8       43.02       33.81      8.55 o 
   7   2   8       11.32        5.84      5.67 o 
   8   2   8        0.00       -3.19      5.89 o 
  -6   3   8        6.32        2.07      4.08 o 
  -5   3   8        0.98       -1.09      3.35 o 
  -4   3   8        8.23        6.66      3.84 o 
  -3   3   8       10.56       10.50      3.83 o 
  -2   3   8      144.84      128.75      6.74 o 
  -1   3   8       55.76       59.05      8.58 o 
   0   3   8       11.22       15.62      2.69 o 
   1   3   8        9.99        9.00      2.00 o 
   2   3   8      114.23      119.36      5.49 o 
   3   3   8        1.08       -0.70      1.50 o 
   4   3   8       39.26       46.12      5.02 o 
   5   3   8       72.67       95.89     11.08 o 
   6   3   8       38.74       46.72      8.91 o 
   7   3   8       69.74       89.42     12.41 o 
   8   3   8        0.43       -1.04      5.77 o 
  -5   4   8        3.03        1.23      4.26 o 
  -4   4   8        5.68       -1.66      3.41 o 
  -3   4   8       41.02       32.27      8.22 o 
  -2   4   8       13.85        6.99      3.34 o 
  -1   4   8       24.96       28.73      4.64 o 
   0   4   8        0.21       -1.50      1.69 o 
   1   4   8      292.93      291.46      9.89 o 
   2   4   8       57.72       70.78      6.03 o 
   3   4   8       30.49       28.19     10.12 o 
   4   4   8        1.19       -2.54      3.21 o 
   5   4   8        0.03       -0.70      3.65 o 
   6   4   8        2.05        5.48      4.44 o 
   7   4   8        3.96       -1.33      4.35 o 
   8   4   8        0.41       -2.66      4.90 o 
  -4   5   8        0.02       -0.04      4.01 o 
  -3   5   8       44.45       32.33      6.37 o 
  -2   5   8      145.09      135.87      8.72 o 
  -1   5   8        5.90        8.16      5.75 o 
   0   5   8        1.00       -6.05      4.03 o 
   1   5   8       65.40       63.46     12.00 o 
   2   5   8      372.46      357.13     10.96 o 
   3   5   8        0.05       -1.77      2.45 o 
   4   5   8        0.67       -0.68      3.31 o 
   5   5   8        1.54        0.70      3.69 o 
   6   5   8        6.20        4.61      4.59 o 
   7   5   8        7.65       12.22      6.01 o 
   8   5   8        2.33       -7.46      4.97 o 
  -4   6   8        1.59       -4.13      5.58 o 
  -3   6   8        0.73        4.25      5.51 o 
  -2   6   8       40.64       47.91      9.56 o 
  -1   6   8       47.86       59.50     10.41 o 
   0   6   8        5.71        7.15      4.76 o 
   1   6   8        3.07       -4.39      4.49 o 
   2   6   8      204.47      210.59      8.68 o 
   3   6   8      314.07      316.86     14.83 o 
   4   6   8        0.63       -5.14      3.43 o 
   5   6   8       22.51       26.34      6.95 o 
   6   6   8        0.41       -2.87      4.06 o 
   7   6   8       19.00       12.85      6.52 o 
   8   6   8        7.15        3.38      5.72 o 
  -2   7   8        2.24        1.84      6.13 o 
  -1   7   8        1.32       -4.11      4.85 o 
   0   7   8       13.98       13.23      6.59 o 
   1   7   8        0.11       -3.84      3.86 o 
   2   7   8        8.45        4.83      3.42 o 
   3   7   8       92.51       99.58     10.89 o 
   4   7   8        9.01        5.41      4.64 o 
   5   7   8        0.00       -1.04      4.15 o 
   6   7   8        4.15        7.94      5.65 o 
   7   7   8        2.70        5.99      5.60 o 
   8   7   8        0.12       -6.93      5.10 o 
  -1   8   8        0.04       -5.53      5.17 o 
   0   8   8        5.05        7.17      6.47 o 
   1   8   8       15.57       15.33      7.17 o 
   2   8   8        1.59        2.61      5.55 o 
   3   8   8        0.14       -2.51      4.64 o 
   4   8   8        0.07       -3.02      4.49 o 
   5   8   8        7.29        9.68      5.96 o 
   6   8   8        1.76       -0.43      4.76 o 
   7   8   8        0.39        1.71      5.77 o 
   1   9   8        1.65       -0.51      5.87 o 
   2   9   8        0.20        0.92      6.52 o 
   3   9   8        3.42        4.54      5.80 o 
   4   9   8        3.06        1.45      5.34 o 
   5   9   8       11.33       28.61      8.52 o 
   6   9   8        0.03       -4.01      5.43 o 
  -4  -5   9       20.73       13.67      6.30 o 
  -3  -5   9       16.28        9.83      6.04 o 
  -2  -5   9        4.53        1.13      4.97 o 
  -1  -5   9        1.74       -5.89      4.03 o 
   0  -5   9        5.29        2.49      5.31 o 
   1  -5   9        0.00       -2.39      5.31 o 
  -5  -4   9        6.12        6.95      5.94 o 
  -4  -4   9        5.03        2.56      5.26 o 
  -3  -4   9       59.62       72.68     10.19 o 
  -2  -4   9        1.44        5.58      4.20 o 
  -1  -4   9        5.67        1.45      4.18 o 
   0  -4   9        6.31        8.07      5.02 o 
   1  -4   9       10.91        3.60      5.67 o 
   2  -4   9        9.59        9.54      6.09 o 
   3  -4   9        4.20       -0.97      5.96 o 
  -5  -3   9        0.33       -0.24      4.39 o 
  -4  -3   9        5.16        5.14      4.49 o 
  -3  -3   9       20.82       16.30      5.51 o 
  -2  -3   9        0.60        1.21      3.36 o 
  -1  -3   9        1.50       -2.20      3.19 o 
   0  -3   9       18.77       21.27      6.01 o 
   1  -3   9        2.26       -2.61      3.38 o 
   2  -3   9       52.74       58.22      9.42 o 
   3  -3   9        4.68        4.90      6.09 o 
   4  -3   9        0.44       -0.47      3.77 o 
  -6  -2   9        0.53       -2.44      5.53 o 
  -5  -2   9       26.47       30.45      8.45 o 
  -4  -2   9        2.20       -0.22      3.79 o 
  -3  -2   9       57.45       76.45      9.88 o 
  -2  -2   9        2.73        3.50      3.28 o 
  -1  -2   9        0.84       -2.27      2.73 o 
   0  -2   9        0.33       -1.98      2.83 o 
   1  -2   9        3.72        0.51      3.69 o 
   2  -2   9        0.27       -1.93      2.65 o 
   3  -2   9        2.86        0.40      2.44 o 
   4  -2   9        2.64       -1.25      2.68 o 
   5  -2   9        1.70        1.34      2.92 o 
  -6  -1   9        1.70        6.33      6.40 o 
  -5  -1   9        3.60        3.38      5.19 o 
  -4  -1   9       37.56       43.25      8.28 o 
  -3  -1   9      183.08      165.41     10.96 o 
  -2  -1   9       55.11       37.96      6.71 o 
  -1  -1   9        0.05        2.08      2.80 o 
   0  -1   9       17.85       14.51      4.56 o 
   1  -1   9       10.37       10.31      3.25 o 
   2  -1   9        0.67       -1.72      2.27 o 
   3  -1   9        4.56        1.23      2.74 o 
   4  -1   9        1.06       -1.70      2.27 o 
   5  -1   9        0.88        1.93      2.66 o 
   6  -1   9       14.65        8.48      5.06 o 
  -6   0   9       20.20       17.60      7.49 o 
  -5   0   9        1.20        1.04      4.61 o 
  -4   0   9       54.12       80.34     11.13 o 
  -3   0   9        4.44       14.37      5.34 o 
  -2   0   9      767.40      727.87     23.40 o 
  -1   0   9       19.38       22.76      3.64 o 
   0   0   9       13.60       17.38      4.35 o 
   1   0   9       20.85       23.71      2.88 o 
   2   0   9      113.53      110.80      5.92 o 
   3   0   9       83.28       73.40      6.51 o 
   4   0   9       11.17        8.53      2.55 o 
   5   0   9        3.49        0.86      2.35 o 
   6   0   9       13.91       12.20      5.41 o 
   7   0   9        3.43       -2.58      4.75 o 
  -6   1   9        1.15       -6.16      5.87 o 
  -5   1   9        3.09        2.70      5.10 o 
  -4   1   9        1.15        0.44      3.01 o 
  -3   1   9      183.62      194.25      8.64 o 
  -2   1   9       54.67       66.37      6.27 o 
  -1   1   9       46.80       57.48      7.39 o 
   0   1   9       45.24       51.01      3.51 o 
   1   1   9        0.11       -0.65      1.64 o 
   2   1   9       18.20       22.32      4.12 o 
   3   1   9       67.32       71.28      5.12 o 
   4   1   9        0.01        0.24      1.77 o 
   5   1   9        1.07        0.03      1.93 o 
   6   1   9       12.02       19.14      4.70 o 
   7   1   9        0.98        0.05      5.75 o 
  -6   2   9        2.30        5.29      7.51 o 
  -5   2   9       18.19        7.37      4.20 o 
  -4   2   9       15.71       12.46      4.39 o 
  -3   2   9       12.00        9.85      3.62 o 
  -2   2   9        0.73        1.12      2.52 o 
  -1   2   9       29.27       23.34      3.80 o 
   0   2   9       57.88       60.63      4.64 o 
   1   2   9        3.19        1.31      1.69 o 
   2   2   9       34.84       39.21      3.48 o 
   3   2   9       19.56       23.89      2.97 o 
   4   2   9        0.02        0.78      2.19 o 
   5   2   9        0.38        1.11      4.44 o 
   6   2   9        4.44        4.30      5.43 o 
   7   2   9       16.29       12.73      7.29 o 
   8   2   9        1.33       -0.14      6.76 o 
  -5   3   9        0.72        1.26      3.60 o 
  -4   3   9       45.19       48.18      6.67 o 
  -3   3   9        0.88       -2.89      2.67 o 
  -2   3   9       57.34       36.10      7.29 o 
  -1   3   9       26.92       32.25     12.77 o 
   0   3   9      159.36      175.27      5.60 o 
   1   3   9       24.66       21.64      4.00 o 
   2   3   9        4.23        2.79      1.88 o 
   3   3   9        4.74        6.08      3.05 o 
   4   3   9        0.01        3.53      4.49 o 
   5   3   9       12.40        9.32      4.95 o 
   6   3   9        0.46       -5.63      3.98 o 
   7   3   9        0.50       -5.34      4.95 o 
   8   3   9       10.66       -0.12      6.91 o 
  -5   4   9        0.68        1.93      4.32 o 
  -4   4   9        0.52        3.26      3.86 o 
  -3   4   9       15.65       13.35      4.26 o 
  -2   4   9        6.98        5.47      3.41 o 
  -1   4   9        5.82        5.21      3.06 o 
   0   4   9        6.49        1.85      3.62 o 
   1   4   9       67.49       76.37     18.83 o 
   2   4   9       67.70       73.10     13.21 o 
   3   4   9      292.27      305.07     10.77 o 
   4   4   9       11.37        9.49      3.40 o 
   5   4   9        6.71       11.28      5.36 o 
   6   4   9       11.77       20.16      6.91 o 
   7   4   9        0.08        0.05      4.42 o 
   8   4   9        0.68        1.16      6.09 o 
  -4   5   9        3.08        8.14      4.75 o 
  -3   5   9        5.36        2.62      4.04 o 
  -2   5   9       55.61       46.56      9.63 o 
  -1   5   9        0.03        0.97      4.93 o 
   0   5   9       48.61       41.07      8.89 o 
   1   5   9        0.95       -3.23      2.57 o 
   2   5   9      536.04      612.60     15.50 o 
   3   5   9        0.41       -0.20      2.87 o 
   4   5   9      148.66      136.21     13.11 o 
   5   5   9        0.20       -1.01      4.01 o 
   6   5   9        4.16        1.67      4.59 o 
   7   5   9        4.45       -5.24      4.93 o 
   8   5   9        9.21       12.32      7.05 o 
  -3   6   9        6.26        8.11      7.41 o 
  -2   6   9       16.52       25.64      8.16 o 
  -1   6   9       16.82       13.57      6.71 o 
   0   6   9        8.60        8.21      5.63 o 
   1   6   9        7.15        6.01      5.10 o 
   2   6   9      205.47      207.93      9.44 o 
   3   6   9      957.49     1009.53     24.20 o 
   4   6   9        0.05        0.80      4.76 o 
   5   6   9        1.86        0.89      4.32 o 
   6   6   9        6.13        4.93      5.14 o 
   7   6   9       64.83       95.38     12.77 o 
   8   6   9        0.04        5.24      6.04 o 
  -2   7   9        0.07       -4.20      6.18 o 
  -1   7   9        4.85        2.70      6.57 o 
   0   7   9        0.30       -1.79      4.73 o 
   1   7   9        5.13        1.23      5.38 o 
   2   7   9       14.58        6.42      5.67 o 
   3   7   9        5.63        0.42      3.73 o 
   4   7   9       51.77       69.66     10.12 o 
   5   7   9       24.54       22.70      7.00 o 
   6   7   9        8.64        6.11      5.63 o 
   7   7   9        8.47       12.82      6.30 o 
  -1   8   9        1.35        2.70      6.62 o 
   0   8   9        1.00       -1.96      5.80 o 
   1   8   9       15.91        6.25      6.47 o 
   2   8   9        1.38       -4.25      4.76 o 
   3   8   9       13.73       14.00      4.75 o 
   4   8   9       13.93       15.02      6.59 o 
   5   8   9        1.98       -1.38      5.14 o 
   6   8   9        2.07       -1.81      5.00 o 
   7   8   9        2.02       -0.53      5.53 o 
   2   9   9        3.38        2.83      6.04 o 
   3   9   9        0.01        2.00      6.18 o 
   4   9   9       43.86       46.99      9.95 o 
   5   9   9        0.56        0.58      5.53 o 
  -4  -4  10        0.94        0.60      5.53 o 
  -3  -4  10        8.66        9.44      5.70 o 
  -2  -4  10       12.08        3.60      4.76 o 
  -1  -4  10       12.70       13.52      6.23 o 
   0  -4  10        0.04       -1.50      4.18 o 
   1  -4  10        2.88        3.50      5.46 o 
   2  -4  10       10.72        7.20      6.18 o 
  -5  -3  10        0.39       -5.99      4.93 o 
  -4  -3  10        0.35       -3.24      4.39 o 
  -3  -3  10        0.42       -3.36      3.60 o 
  -2  -3  10        2.50        0.27      4.13 o 
  -1  -3  10        2.39       -2.41      3.55 o 
   0  -3  10        8.26        6.16      4.35 o 
   1  -3  10        8.31        3.50      4.64 o 
   2  -3  10        1.35        0.46      4.66 o 
   3  -3  10       24.20       16.42      6.30 o 
   4  -3  10       17.34       10.38      5.98 o 
  -5  -2  10       11.12       10.67      6.18 o 
  -4  -2  10        4.86        4.64      5.17 o 
  -3  -2  10       46.25       55.13      8.93 o 
  -2  -2  10        0.67       -0.29      3.53 o 
  -1  -2  10        3.53        0.24      3.14 o 
   0  -2  10        1.15       -4.03      3.26 o 
   1  -2  10        0.77        2.39      3.69 o 
   2  -2  10        1.18       -2.04      3.00 o 
   3  -2  10        0.38        0.15      3.24 o 
   4  -2  10        0.72       -0.26      4.13 o 
   5  -2  10        2.93       -0.14      3.15 o 
  -5  -1  10       46.33       58.32     10.75 o 
  -4  -1  10       17.55       15.65      6.47 o 
  -3  -1  10      132.54      144.81     10.70 o 
  -2  -1  10       12.77        6.52      4.35 o 
  -1  -1  10       10.27        7.78      4.23 o 
   0  -1  10        1.40       -0.99      3.16 o 
   1  -1  10        7.96        6.99      3.21 o 
   2  -1  10       15.75       14.52      4.04 o 
   3  -1  10        0.37       -0.27      2.71 o 
   4  -1  10        0.00       -2.99      2.40 o 
   5  -1  10        0.28       -1.78      2.82 o 
   6  -1  10        2.99        2.37      3.30 o 
  -5   0  10        6.85       12.85      6.50 o 
  -4   0  10        7.94        5.77      5.48 o 
  -3   0  10        0.62       -5.25      3.50 o 
  -2   0  10      954.14      965.71     29.27 o 
  -1   0  10       24.33       36.80      6.66 o 
   0   0  10       23.62       25.54      4.28 o 
   1   0  10       12.44       11.95      3.47 o 
   2   0  10      122.17      119.82      6.58 o 
   3   0  10        6.16        5.29      3.03 o 
   4   0  10        4.74        0.96      2.81 o 
   5   0  10        0.07       -1.15      2.58 o 
   6   0  10        1.21       -0.29      2.54 o 
  -5   1  10        0.30       -0.58      5.80 o 
  -4   1  10        2.63        1.83      3.56 o 
  -3   1  10       19.07       14.35      4.29 o 
  -2   1  10        9.12        3.46      2.90 o 
  -1   1  10      380.50      391.15      9.16 o 
   0   1  10        3.81        2.70      2.19 o 
   1   1  10       87.87       86.16      4.30 o 
   2   1  10        2.97        1.36      2.44 o 
   3   1  10      331.38      336.80     10.91 o 
   4   1  10        2.33        1.92      2.65 o 
   5   1  10        0.39       -1.05      2.28 o 
   6   1  10        0.21       -0.19      5.55 o 
   7   1  10        8.38        3.69      6.54 o 
  -5   2  10        5.34        8.89      4.78 o 
  -4   2  10        6.25        2.88      3.73 o 
  -3   2  10       18.17       22.64      4.79 o 
  -2   2  10       13.62        5.36      3.42 o 
  -1   2  10       11.89        3.35      2.71 o 
   0   2  10        2.26       -0.79      1.87 o 
   1   2  10        5.87        3.22      2.15 o 
   2   2  10        1.06        2.27      2.01 o 
   3   2  10        0.53        1.91      2.47 o 
   4   2  10       80.20       68.29     10.46 o 
   5   2  10        1.34       -0.34      4.71 o 
   6   2  10        9.03        3.65      5.51 o 
   7   2  10        2.91        1.79      5.87 o 
  -5   3  10        2.12        3.88      4.44 o 
  -4   3  10       17.04       15.21      4.75 o 
  -3   3  10        3.36        1.06      3.19 o 
  -2   3  10       10.73        4.51      3.19 o 
  -1   3  10       44.91       56.75      6.01 o 
   0   3  10      112.66      108.21      5.84 o 
   1   3  10       30.44       34.00      3.58 o 
   2   3  10       36.51       40.94      6.18 o 
   3   3  10       10.19       13.73      4.17 o 
   4   3  10       26.84       42.26      8.69 o 
   5   3  10        0.44        3.40      5.60 o 
   6   3  10        7.42        7.53      6.50 o 
   7   3  10        2.97        3.94      6.13 o 
   8   3  10        3.71        1.67      7.17 o 
  -4   4  10        0.40        0.98      3.88 o 
  -3   4  10        0.69        2.81      3.78 o 
  -2   4  10       22.72       13.78      4.38 o 
  -1   4  10      161.00      141.30     10.35 o 
   0   4  10        1.54        2.51      4.64 o 
   1   4  10        3.55       -1.72      3.01 o 
   2   4  10        2.98       -0.92      3.01 o 
   3   4  10      261.48      277.16     10.15 o 
   4   4  10        7.08        2.06      3.20 o 
   5   4  10        0.09        1.42      4.64 o 
   6   4  10        0.01       -2.56      4.59 o 
   7   4  10        1.34        2.97      5.60 o 
   8   4  10        1.73       -2.56      5.80 o 
  -3   5  10        4.04       11.45      6.33 o 
  -2   5  10        1.28       -2.92      5.38 o 
  -1   5  10       90.11       82.85     12.03 o 
   0   5  10       74.57       91.98     12.70 o 
   1   5  10        3.55       -0.72      5.10 o 
   2   5  10        0.30       -4.33      2.88 o 
   3   5  10      171.53      185.21      8.73 o 
   4   5  10      174.58      182.10      8.65 o 
   5   5  10        2.26        0.37      3.24 o 
   6   5  10        4.14        4.39      5.00 o 
   7   5  10        0.40       -2.32      5.58 o 
   8   5  10        4.81        5.17      5.96 o 
  -3   6  10        0.73       -6.23      5.58 o 
  -2   6  10        0.00       10.48      6.28 o 
  -1   6  10        2.19       -7.17      4.78 o 
   0   6  10        9.12        8.43      5.70 o 
   1   6  10        0.50       -1.06      4.25 o 
   2   6  10        6.98       11.39      4.00 o 
   3   6  10        1.09        4.69      3.85 o 
   4   6  10       95.71       98.51      6.80 o 
   5   6  10       63.18       65.96      7.51 o 
   6   6  10        1.74       -4.25      4.68 o 
   7   6  10        1.17       -0.46      5.24 o 
  -1   7  10        1.52        7.65      7.34 o 
   0   7  10        5.09        2.90      6.23 o 
   1   7  10        0.01       -0.68      5.22 o 
   2   7  10       39.50       30.33      8.62 o 
   3   7  10        4.11        3.78      4.33 o 
   4   7  10        8.74        2.20      4.13 o 
   5   7  10       21.87       32.19      8.40 o 
   6   7  10        3.36        7.85      6.69 o 
   7   7  10        0.01       -7.24      5.60 o 
   0   8  10       10.21       14.01      7.53 o 
   1   8  10       10.36       16.25      7.56 o 
   2   8  10       10.62        8.74      6.81 o 
   3   8  10        0.17        2.83      6.23 o 
   4   8  10        0.52       -1.90      3.91 o 
   5   8  10        1.99        0.68      5.29 o 
   6   8  10        6.91       12.27      6.91 o 
   3   9  10        3.86        7.00      6.33 o 
  -1  -4  11        8.92       10.24      5.82 o 
  -3  -3  11        1.06       -3.86      4.73 o 
  -2  -3  11        4.56        0.39      4.52 o 
  -1  -3  11        1.89        0.75      3.91 o 
   0  -3  11        0.51       -1.33      4.01 o 
   1  -3  11        0.42       -3.82      4.01 o 
   2  -3  11        3.57       -2.68      4.54 o 
  -4  -2  11        0.07        0.99      4.52 o 
  -3  -2  11       17.40       10.29      6.06 o 
  -2  -2  11       30.48       20.19      6.33 o 
  -1  -2  11       32.72       31.58      7.34 o 
   0  -2  11        3.11        2.39      4.52 o 
   1  -2  11        0.02       -1.33      3.96 o 
   2  -2  11        0.60       -4.54      3.94 o 
   3  -2  11        0.03       -5.23      3.49 o 
   4  -2  11        0.27       -0.65      3.73 o 
  -4  -1  11        0.89        3.28      5.24 o 
  -3  -1  11        0.11       -3.48      4.06 o 
  -2  -1  11       37.93       41.90      8.07 o 
  -1  -1  11      246.24      218.53     12.58 o 
   0  -1  11       19.64       25.43      6.04 o 
   1  -1  11        0.53        1.96      3.22 o 
   2  -1  11        0.43       -1.16      2.83 o 
   3  -1  11        4.49        1.94      3.43 o 
   4  -1  11        6.30        4.09      4.02 o 
   5  -1  11        0.16       -0.21      3.22 o 
  -5   0  11        2.45        7.90      6.69 o 
  -4   0  11        2.42        2.37      4.97 o 
  -3   0  11        3.46        3.53      5.02 o 
  -2   0  11      115.37      112.65      9.61 o 
  -1   0  11        5.94       11.40      4.81 o 
   0   0  11      255.14      258.73      9.77 o 
   1   0  11        1.67        1.78      2.96 o 
   2   0  11        1.17       -1.66      2.83 o 
   3   0  11        4.27        0.70      3.03 o 
   4   0  11       37.48       38.08      8.51 o 
   5   0  11        7.49        8.54      4.32 o 
   6   0  11        1.66        2.24      3.65 o 
  -5   1  11        0.88       -5.07      5.05 o 
  -4   1  11        0.22        1.40      5.22 o 
  -3   1  11       31.25       35.09      6.01 o 
  -2   1  11        7.03        0.57      3.03 o 
  -1   1  11       24.78       24.64      4.55 o 
   0   1  11       47.47       58.56      9.78 o 
   1   1  11        9.13        9.48      2.66 o 
   2   1  11       11.83       12.16      3.76 o 
   3   1  11        0.18       -2.30      4.88 o 
   4   1  11        1.73        3.42      3.19 o 
   5   1  11        4.62       -3.69      5.70 o 
   6   1  11        0.00       -1.81      6.13 o 
  -4   2  11        0.00       -0.57      3.81 o 
  -3   2  11       52.95       42.80      6.37 o 
  -2   2  11        0.22       -3.29      3.03 o 
  -1   2  11       11.29        8.31      3.63 o 
   0   2  11        2.61        5.06      2.60 o 
   1   2  11       12.40        9.26      2.66 o 
   2   2  11        0.75       -1.52      2.05 o 
   3   2  11        2.01        4.93      5.02 o 
   4   2  11       10.71        5.41      5.82 o 
   5   2  11        2.47        1.28      5.05 o 
   6   2  11        0.08       -5.75      4.93 o 
   7   2  11        0.03        5.19      7.05 o 
  -4   3  11        0.01        0.35      3.92 o 
  -3   3  11        1.01       -1.15      3.67 o 
  -2   3  11        0.75       -2.24      3.17 o 
  -1   3  11        4.52        7.37      3.52 o 
   0   3  11       48.88       55.06      5.85 o 
   1   3  11       12.30        8.59      3.67 o 
   2   3  11       35.54       36.14      5.32 o 
   3   3  11       31.25       25.35      7.65 o 
   4   3  11       67.08       64.13     10.89 o 
   5   3  11        5.73        4.03      5.65 o 
   6   3  11        0.70       -1.79      5.55 o 
   7   3  11        0.00       -5.77      5.51 o 
  -3   4  11        1.42        2.81      3.92 o 
  -2   4  11        0.01       -3.36      5.02 o 
  -1   4  11       24.17       27.33      7.68 o 
   0   4  11        2.17        3.77      5.87 o 
   1   4  11       17.21        9.76      5.82 o 
   2   4  11       15.85       18.18      4.53 o 
   3   4  11       20.68       16.23      4.76 o 
   4   4  11       12.13        8.98      5.77 o 
   5   4  11       89.91      101.13     13.40 o 
   6   4  11        0.29       -3.57      4.88 o 
   7   4  11        0.07       -0.19      6.47 o 
  -3   5  11        7.75        5.96      6.23 o 
  -2   5  11       10.84        6.64      6.28 o 
  -1   5  11       28.64       20.14      8.35 o 
   0   5  11       48.86       54.38     10.31 o 
   1   5  11       16.09       21.39      8.09 o 
   2   5  11        2.23        2.83      3.72 o 
   3   5  11       57.63       70.95      7.51 o 
   4   5  11      549.23      626.28     17.18 o 
   5   5  11       19.12       21.42      7.68 o 
   6   5  11       17.62       16.28      7.39 o 
   7   5  11        2.68       -5.12      5.36 o 
  -2   6  11        0.60        4.64      6.28 o 
  -1   6  11        0.49        2.90      6.54 o 
   0   6  11        0.07       -8.00      5.34 o 
   1   6  11        0.42       -3.26      4.88 o 
   2   6  11        0.78       -4.13      5.10 o 
   3   6  11        6.14        6.13      3.88 o 
   4   6  11       35.51       39.84      6.53 o 
   5   6  11      156.84      154.63      8.76 o 
   6   6  11        4.31        3.16      5.82 o 
   7   6  11        8.28       11.52      7.36 o 
  -1   7  11       10.18       11.16      8.02 o 
   0   7  11        0.94       -1.55      6.40 o 
   1   7  11        5.05        5.19      6.21 o 
   2   7  11        9.94       11.83      7.68 o 
   3   7  11        5.30        1.16      6.28 o 
   4   7  11        1.27       -0.26      4.14 o 
   5   7  11        0.40       -4.93      4.09 o 
   6   7  11        7.22        1.11      6.40 o 
   1   8  11        1.52       -1.26      6.66 o 
   2   8  11        0.20       -1.52      6.50 o 
   3   8  11        0.26        4.25      6.74 o 
   4   8  11        0.05       -5.12      3.81 o 
   5   8  11       39.73       45.41      7.41 o 
  -1  -3  12        1.79        5.41      5.26 o 
   0  -3  12        0.00       -1.79      4.61 o 
  -3  -2  12        3.69        2.58      4.59 o 
  -2  -2  12        4.77        5.36      5.05 o 
  -1  -2  12       27.04       28.01      7.34 o 
   0  -2  12        0.93       -2.70      3.62 o 
   1  -2  12        0.07       -3.21      3.53 o 
   2  -2  12        0.39       -2.32      4.15 o 
   3  -2  12        4.03        3.19      5.77 o 
  -3  -1  12       12.52        6.59      5.24 o 
  -2  -1  12        2.49        0.43      4.42 o 
  -1  -1  12      274.04      258.13     14.44 o 
   0  -1  12       11.84       16.64      5.99 o 
   1  -1  12        1.29        2.92      4.08 o 
   2  -1  12        0.01       -0.79      3.42 o 
   3  -1  12       19.82       23.64      6.00 o 
   4  -1  12        1.32        2.68      4.21 o 
  -4   0  12        2.56        1.26      5.26 o 
  -3   0  12        2.58        7.97      5.89 o 
  -2   0  12        0.19        0.07      4.23 o 
  -1   0  12        0.69        1.64      4.18 o 
   0   0  12      263.70      251.95     13.72 o 
   1   0  12        9.60        9.03      3.98 o 
   2   0  12       32.60       33.93      8.62 o 
   3   0  12        7.06        1.82      3.36 o 
   4   0  12       49.23       46.40      9.16 o 
   5   0  12        0.21       -0.21      3.69 o 
  -4   1  12        1.47       -0.58      4.93 o 
  -3   1  12        4.64        9.83      5.99 o 
  -2   1  12        9.50        8.43      4.49 o 
  -1   1  12       22.78       17.61      9.65 o 
   0   1  12        5.19        4.23      2.85 o 
   1   1  12       56.68       70.22      7.01 o 
   2   1  12        8.43        5.61      3.52 o 
   3   1  12        1.52        0.43      3.38 o 
   4   1  12        0.28       -3.74      5.94 o 
   5   1  12       65.76       64.81     13.09 o 
  -4   2  12        2.77       -0.43      4.47 o 
  -3   2  12       18.48       26.10      6.35 o 
  -2   2  12        0.14       -0.89      4.18 o 
  -1   2  12        2.79        0.29      4.01 o 
   0   2  12        8.30        8.78      3.51 o 
   1   2  12       39.40       43.87     10.15 o 
   2   2  12       10.21        7.17      6.71 o 
   3   2  12        0.67        2.12      5.94 o 
   4   2  12        0.13       -2.70      5.72 o 
   5   2  12        3.90       -1.16      6.06 o 
   6   2  12        3.57       -0.68      6.04 o 
  -3   3  12        0.00       -1.78      3.77 o 
  -2   3  12        0.75       -2.16      3.73 o 
  -1   3  12       10.43        6.94      4.00 o 
   0   3  12       64.75       50.85      9.54 o 
   1   3  12        1.27       -2.01      3.47 o 
   2   3  12        1.28       -0.78      3.22 o 
   3   3  12        1.65       -6.95      4.64 o 
   4   3  12       67.16       99.70     13.67 o 
   5   3  12        5.03       -1.84      5.87 o 
   6   3  12        0.06       -0.19      6.13 o 
  -3   4  12        0.21       -2.29      6.04 o 
  -2   4  12        1.54       -0.87      5.34 o 
  -1   4  12        0.00       -5.77      5.22 o 
   0   4  12       55.81       28.54      7.90 o 
   1   4  12       72.35       51.63      9.88 o 
   2   4  12        0.85        0.11      3.57 o 
   3   4  12        0.25       -2.61      3.66 o 
   4   4  12       50.11       82.82     12.32 o 
   5   4  12       72.97       99.99     14.15 o 
   6   4  12        0.72        0.41      6.18 o 
  -2   5  12        3.65        2.95      7.00 o 
  -1   5  12        2.58        1.62      5.82 o 
   0   5  12        2.14        3.14      5.80 o 
   1   5  12       24.98       32.82      8.96 o 
   2   5  12        7.99        5.48      6.18 o 
   3   5  12        5.59        2.97      4.22 o 
   4   5  12        0.00        6.13      6.09 o 
   5   5  12       60.40       79.90     13.11 o 
   6   5  12       52.79       51.82     11.47 o 
  -1   6  12        0.00       -3.19      6.62 o 
   0   6  12        0.61        3.40      7.27 o 
   1   6  12        5.35       -1.23      6.45 o 
   2   6  12        1.47       -6.01      6.52 o 
   3   6  12       17.37       21.89      5.79 o 
   4   6  12        0.47       -3.00      4.02 o 
   5   6  12        4.07        4.83      6.06 o 
   6   6  12       28.00       22.14      8.14 o 
   0   7  12       32.65       39.19     10.41 o 
   1   7  12        6.74        8.77      8.07 o 
   2   7  12        0.90       -2.27      5.99 o 
   3   7  12        3.40        2.83      6.69 o 
   4   7  12        1.57       -2.98      4.52 o 
   5   7  12        0.90       -5.45      4.50 o 
  -2  -1  13        3.26       -4.25      4.83 o 
  -1  -1  13       14.36       26.56      6.93 o 
   0  -1  13        9.57        8.26      6.04 o 
   1  -1  13      133.96      130.20     10.82 o 
   2  -1  13       10.88        5.14      4.69 o 
  -2   0  13        8.33        8.21      6.86 o 
  -1   0  13        2.11       -1.33      4.71 o 
   0   0  13       23.92       10.17      5.87 o 
   1   0  13       12.30       20.61      5.13 o 
   2   0  13       14.82       19.01      4.91 o 
   3   0  13        1.13        3.01      3.87 o 
   4   0  13        0.45       -1.93      3.83 o 
  -3   1  13        0.56       -3.53      4.97 o 
  -2   1  13        8.74        1.16      5.34 o 
  -1   1  13        2.32       -3.33      3.61 o 
   0   1  13        3.30       -2.27      3.53 o 
   1   1  13        3.14        2.39      3.68 o 
   2   1  13        0.80       -4.18      5.53 o 
   3   1  13        0.02       -2.73      5.43 o 
   4   1  13        0.26       -0.02      6.76 o 
  -3   2  13        2.73        1.36      4.63 o 
  -2   2  13        0.65        2.88      4.33 o 
  -1   2  13       10.53        9.52      4.37 o 
   0   2  13        0.49       -2.67      3.40 o 
   1   2  13       16.52       28.47      8.60 o 
   2   2  13        7.05        6.71      7.29 o 
   3   2  13        1.20       -0.92      6.74 o 
   4   2  13        5.55        0.72      6.25 o 
   5   2  13        8.12        3.16      6.71 o 
  -2   3  13        0.79        1.81      6.23 o 
  -1   3  13        0.32       -2.15      5.96 o 
   0   3  13        3.31       -1.67      5.87 o 
   1   3  13        3.36       -1.98      4.90 o 
   2   3  13        1.03       -7.64      5.10 o 
   3   3  13        0.25       -0.51      5.70 o 
   4   3  13        0.00       -2.58      6.30 o 
   5   3  13       12.48       11.69      7.65 o 
  -2   4  13        2.42        0.58      5.92 o 
  -1   4  13        3.83        3.65      6.76 o 
   0   4  13        5.79        4.71      6.40 o 
   1   4  13       23.39       28.08      8.69 o 
   2   4  13       14.01       14.17      7.36 o 
   3   4  13        6.29        7.34      6.59 o 
   4   4  13        0.64       -4.73      5.89 o 
   5   4  13       90.41      125.01     15.99 o 
   6   4  13        3.63       13.23      8.16 o 
  -1   5  13        2.85       -3.28      6.54 o 
   0   5  13        5.14        0.63      6.66 o 
   1   5  13        6.15        1.26      6.11 o 
   2   5  13       11.22       17.77      7.85 o 
   3   5  13        5.93        5.81      4.82 o 
   4   5  13        0.02        1.86      6.52 o 
   5   5  13       18.52       17.53      8.40 o 
   0   6  13       15.90        5.17      8.02 o 
   1   6  13        0.06       -2.58      6.04 o 
   2   6  13        6.36        3.07      6.50 o 
   3   6  13        0.82        0.00      7.17 o 
   4   6  13        0.56       -5.07      6.28 o 
   5   6  13        1.89        4.37      6.93 o 
   2   7  13        4.02       14.27      8.69 o 
   3   7  13        0.49        3.04      6.91 o 
   4   7  13        2.65       -0.04      5.35 o 
   0   0  14        1.99       -1.38      5.29 o 
   1   0  14        2.09        0.93      4.18 o 
  -1   1  14        1.13       -3.48      5.65 o 
   0   1  14        3.18        0.53      5.65 o 
   1   1  14        0.43        3.08      4.18 o 
   2   1  14        0.28       -1.67      6.64 o 
   3   1  14        1.20        4.93      7.68 o 
  -1   2  14        5.99       -0.36      6.83 o 
   0   2  14        6.59       -2.03      5.53 o 
   2   2  14        2.81       -3.21      6.23 o 
   3   2  14        2.92        1.86      7.15 o 
   4   2  14        2.05        3.72      7.49 o 
  -1   3  14        0.02       -1.57      6.59 o 
   0   3  14        0.47       -3.33      6.50 o 
   1   3  14       15.62       15.07      7.92 o 
   2   3  14       39.79       58.03     11.23 o 
   3   3  14        0.78       -0.75      7.10 o 
   4   3  14        0.45        4.59      7.51 o 
   0   4  14        6.41        2.22      6.64 o 
   1   4  14        1.78       -1.55      5.89 o 
   3   4  14        6.53        6.35      7.68 o 
   4   4  14        0.50        1.74      6.88 o 
   1   5  14        0.00       -3.74      6.04 o 
   2   5  14        0.69        4.37      6.88 o 
   4   5  14        1.02        0.82      6.74 o 
                                                 
